# Supplementary material for: 2,3-Bis(thio­phen-3-yl)quinoxaline
Source: Acta Crystallogr Sect E Struct Rep Online. 2013 Feb 16;69(Pt 3):o394. doi: 10.1107/S1600536813004248 (PMC3588447; doi:10.1107/S1600536813004248)
Supplement: Supplementary file 1 [file e-69-0o394-sup1.cif]

##############################################################################
#                                                                            #
# This CIF contains the data in a paper accepted for publication in          #
# Acta Crystallographica Section E. It conforms to the requirements of       #
# Notes for Authors for Acta Crystallographica Section E, and has been       #
# peer reviewed under the auspices of the IUCr Commission on Journals.       #
#                                                                            #
# Full details of the Crystallographic Information File format               #
# are given in the paper "The Crystallographic Information File (CIF):       #
# a New Standard Archive File for Crystallography" by S. R. Hall, F. H.      #
# Allen and I. D. Brown [Acta Cryst. (1991), A47, 655-685].                  #
#                                                                            #
# The current version of the core CIF dictionary is obtainable from          #
# ftp://ftp.iucr.org/pub/cif_core.dic.                                       #
#                                                                            #
# Software is freely available for graphical display of the structure(s)     #
# in this CIF. For information consult the CIF software page                 #
# http://www.iucr.org/resources/cif/software.                                #
#                                                                            #
# This file may be used for bona fide research purposes within the           #
# scientific community so long as proper attribution is given to the journal # 
# article from which it was obtained.                                        #
#                                                                            #
##############################################################################
data_I
_audit_creation_method     SHELXL-97
_chemical_name_systematic
;
2,3-Bis(thiophen-3-yl)quinoxaline
;
_chemical_name_common
;
;
_chemical_formula_moiety     'C16 H10 N2 S2'
_chemical_formula_sum     'C16 H10 N2 S2'
_chemical_formula_iupac     'C16 H10 N2 S2'
_chemical_formula_weight     294.38
_chemical_melting_point     406
_symmetry_cell_setting     monoclinic
_symmetry_space_group_name_H-M     'P 21/c'
_symmetry_space_group_name_Hall     '-P 2ybc'
loop_
    _symmetry_equiv_pos_as_xyz
    'x, y, z'
    '-x, y+1/2, -z+1/2'
    '-x, -y, -z'
    'x, -y-1/2, z-1/2'
_cell_length_a     15.966(2)
_cell_length_b     5.5741(15)
_cell_length_c     15.629(4)
_cell_angle_alpha     90.00
_cell_angle_beta     98.25(2)
_cell_angle_gamma     90.00
_cell_volume     1376.5(6)
_cell_formula_units_Z     4
_cell_measurement_reflns_used     3293
_cell_measurement_theta_min     4.1311
_cell_measurement_theta_max     32.9944
_cell_measurement_temperature     293(2)
_exptl_crystal_description     block
_exptl_crystal_colour     white
_exptl_crystal_size_max     0.45
_exptl_crystal_size_mid     0.44
_exptl_crystal_size_min     0.39
_exptl_crystal_density_diffrn     1.420
_exptl_crystal_density_meas     ?
_exptl_crystal_density_method     'not measured'
_exptl_crystal_F_000     608
_exptl_absorpt_coefficient_mu     0.376
_exptl_absorpt_correction_type     multi-scan
_exptl_absorpt_process_details
;
(CrysAlis PRO; Oxford Diffraction, 2009)
;
_exptl_absorpt_correction_T_min     0.73122
_exptl_absorpt_correction_T_max     1.00000
_exptl_special_details
;
Spectroscopic data for the title compound:
^1^H NMR (300 MHz, (CD~3~)~2~CO) d 8.088 (m, 1H), 7.840 (m, 1H),
7.678 (dd, 1H),7.539 (dd, 1H), 7.331 (dd, 1H);
^13^C NMR (300 MHz,CDCl~3~) d
148.81, 140.86, 140.51, 129.88, 128.90, 128.60, 127.02, 125.50.
;
_diffrn_ambient_temperature     293(2)
_diffrn_radiation_type     MoK\a
_diffrn_radiation_wavelength     0.71073
_diffrn_radiation_source     'fine-focus sealed tube'
_diffrn_radiation_monochromator     graphite
_diffrn_measurement_device_type     'Oxford Diffraction Xcalibur Sapphire3'
_diffrn_measurement_method     '\w scans'
_diffrn_detector_area_resol_mean     16.1790
_diffrn_reflns_number     30279
_diffrn_reflns_av_R_equivalents     0.0873
_diffrn_reflns_av_sigmaI/netI     0.0518
_diffrn_reflns_theta_min     4.15
_diffrn_reflns_theta_max     32.53
_diffrn_reflns_theta_full     29.00
_diffrn_measured_fraction_theta_max     0.948
_diffrn_measured_fraction_theta_full     0.997
_diffrn_reflns_limit_h_min     -23
_diffrn_reflns_limit_h_max     23
_diffrn_reflns_limit_k_min     -8
_diffrn_reflns_limit_k_max     8
_diffrn_reflns_limit_l_min     -23
_diffrn_reflns_limit_l_max     23
_diffrn_standards_number     ?
_diffrn_standards_interval_count     ?
_diffrn_standards_interval_time     ?
_diffrn_standards_decay_%     ?
_refine_special_details
;
Refinement of <i>F</i>^2^ against ALL reflections. The weighted <i>R</i>-factor
<i>wR</i> and goodness of fit <i>S</i> are based on <i>F</i>^2^, conventional
<i>R</i>-factors <i>R</i> are based on <i>F</i>, with <i>F</i> set to zero for
negative <i>F</i>^2^. The threshold expression of <i>F</i>^2^ >
\s(<i>F</i>^2^) is used only for calculating <i>R</i>-factors(gt) <i>etc</i>.
and is not relevant to the choice of reflections for refinement.
<i>R</i>-factors based on <i>F</i>^2^ are statistically about twice as large
as those based on <i>F</i>, and <i>R</i>- factors based on ALL data will be
even larger.
;
_reflns_number_total     4745
_reflns_number_gt     2660
_reflns_threshold_expression     I>2\s(I)
_refine_ls_structure_factor_coef     Fsqd
_refine_ls_matrix_type     full
_refine_ls_R_factor_all     0.0979
_refine_ls_R_factor_gt     0.0569
_refine_ls_wR_factor_gt     0.1645
_refine_ls_wR_factor_ref     0.1833
_refine_ls_goodness_of_fit_ref     0.923
_refine_ls_restrained_S_all     0.923
_refine_ls_number_reflns     4745
_refine_ls_number_parameters     181
_refine_ls_number_restraints     0
_refine_ls_hydrogen_treatment     constr
_refine_ls_weighting_scheme     calc
_refine_ls_weighting_details
                 'calc w=1/[\s^2^(Fo^2^)+(0.1124P)^2^] where P=(Fo^2^+2Fc^2^)/3'
_atom_sites_solution_hydrogens     geom
_atom_sites_solution_primary     direct
_atom_sites_solution_secondary     difmap
_refine_ls_shift/su_max     0.001
_refine_ls_shift/su_mean     0.000
_refine_diff_density_max     0.439
_refine_diff_density_min     -0.499
_refine_ls_extinction_method     none
_refine_ls_extinction_coef     ?
loop_
    _atom_type_symbol
    _atom_type_description
    _atom_type_scat_dispersion_real
    _atom_type_scat_dispersion_imag
    _atom_type_scat_source
    'C' 'C' 0.0033 0.0016
                         'International Tables Vol C Tables 4.2.6.8 and 6.1.1.4'
    'H' 'H' 0.0000 0.0000
                         'International Tables Vol C Tables 4.2.6.8 and 6.1.1.4'
    'N' 'N' 0.0061 0.0033
                         'International Tables Vol C Tables 4.2.6.8 and 6.1.1.4'
    'S' 'S' 0.1246 0.1234
                         'International Tables Vol C Tables 4.2.6.8 and 6.1.1.4'
_computing_data_collection     'CrysAlis CCD (Oxford Diffraction, 2009)'
_computing_cell_refinement     'CrysAlis RED (Oxford Diffraction, 2009)'
_computing_data_reduction     'CrysAlis RED (Oxford Diffraction, 2009)'
_computing_structure_solution     'SHELXS97 (Sheldrick, 2008)'
_computing_structure_refinement     'SHELXL97 (Sheldrick, 2008)'
_computing_molecular_graphics     'PLATON (Spek, 2009)'
_computing_publication_material     'SHELXTL (Sheldrick, 2008)'
loop_
    _atom_site_type_symbol
    _atom_site_label
    _atom_site_fract_x
    _atom_site_fract_y
    _atom_site_fract_z
    _atom_site_U_iso_or_equiv
    _atom_site_adp_type
    _atom_site_calc_flag
    _atom_site_refinement_flags
    _atom_site_occupancy
    _atom_site_symmetry_multiplicity
    _atom_site_disorder_assembly
    _atom_site_disorder_group
    N N1 0.29116(9) 0.2491(3) -0.02718(9) 0.0397(3) Uani d . 1 1 . .
    C C1 0.29649(11) 0.4316(3) 0.02698(11) 0.0360(4) Uani d . 1 1 . .
    C C2 0.22246(11) 0.5650(3) 0.04216(11) 0.0373(4) Uani d . 1 1 . .
    N N2 0.14724(10) 0.5169(3) -0.00197(10) 0.0423(4) Uani d . 1 1 . .
    C C3 0.14154(11) 0.3343(4) -0.06015(11) 0.0406(4) Uani d . 1 1 . .
    C C4 0.06234(12) 0.2759(4) -0.10817(13) 0.0531(5) Uani d . 1 1 . .
    H H4 0.0146 0.3653 -0.1010 0.064 Uiso calc R 1 1 . .
    C C5 0.05559(14) 0.0887(4) -0.16501(14) 0.0586(6) Uani d . 1 1 . .
    H H5 0.0034 0.0525 -0.1970 0.070 Uiso calc R 1 1 . .
    C C6 0.12757(15) -0.0510(4) -0.17559(14) 0.0543(5) Uani d . 1 1 . .
    H H6 0.1222 -0.1786 -0.2143 0.065 Uiso calc R 1 1 . .
    C C7 0.20477(13) 0.0005(4) -0.12934(13) 0.0466(5) Uani d . 1 1 . .
    H H7 0.2516 -0.0929 -0.1361 0.056 Uiso calc R 1 1 . .
    C C8 0.21308(11) 0.1952(3) -0.07156(11) 0.0391(4) Uani d . 1 1 . .
    C C9 0.43076(12) 0.3380(4) 0.12458(12) 0.0478(5) Uani d . 1 1 . .
    H H9 0.4125 0.1877 0.1400 0.057 Uiso calc R 1 1 . .
    C C10 0.38308(11) 0.4901(3) 0.07058(11) 0.0367(4) Uani d . 1 1 . .
    C C11 0.42746(12) 0.7043(4) 0.05750(12) 0.0469(5) Uani d . 1 1 . .
    H H11 0.4048 0.8291 0.0220 0.056 Uiso calc R 1 1 . .
    C C12 0.50766(12) 0.7072(4) 0.10303(14) 0.0535(5) Uani d . 1 1 . .
    H H12 0.5458 0.8328 0.1019 0.064 Uiso calc R 1 1 . .
    S S1 0.52814(3) 0.45345(12) 0.16120(4) 0.0617(2) Uani d . 1 1 . .
    C C13 0.28349(12) 0.7946(4) 0.17905(12) 0.0453(4) Uani d . 1 1 . .
    H H13 0.3306 0.6973 0.1940 0.054 Uiso calc R 1 1 . .
    C C14 0.22447(11) 0.7587(3) 0.10719(11) 0.0387(4) Uani d . 1 1 . .
    C C15 0.15839(13) 0.9348(4) 0.10173(13) 0.0459(5) Uani d . 1 1 . .
    H H15 0.1122 0.9381 0.0581 0.055 Uiso calc R 1 1 . .
    C C16 0.17121(12) 1.1020(4) 0.16974(13) 0.0439(4) Uani d . 1 1 . .
    H H16 0.1355 1.2304 0.1765 0.053 Uiso calc R 1 1 . .
    S S2 0.26067(4) 1.03661(12) 0.23738(4) 0.0598(2) Uani d . 1 1 . .
loop_
    _atom_site_aniso_label
    _atom_site_aniso_U_11
    _atom_site_aniso_U_22
    _atom_site_aniso_U_33
    _atom_site_aniso_U_12
    _atom_site_aniso_U_13
    _atom_site_aniso_U_23
    N1 0.0331(7) 0.0495(9) 0.0355(7) -0.0031(6) 0.0019(6) -0.0029(7)
    C1 0.0306(8) 0.0450(10) 0.0321(8) -0.0010(7) 0.0028(6) 0.0029(7)
    C2 0.0324(8) 0.0463(11) 0.0324(8) -0.0016(7) 0.0020(6) 0.0040(7)
    N2 0.0338(8) 0.0528(10) 0.0387(8) -0.0007(6) 0.0000(6) 0.0033(7)
    C3 0.0352(9) 0.0495(11) 0.0353(8) -0.0035(8) -0.0007(7) 0.0041(8)
    C4 0.0373(10) 0.0663(14) 0.0523(11) -0.0016(9) -0.0054(8) -0.0031(10)
    C5 0.0437(11) 0.0759(16) 0.0515(12) -0.0120(10) -0.0088(9) -0.0036(11)
    C6 0.0559(12) 0.0628(14) 0.0414(10) -0.0125(10) -0.0028(9) -0.0093(10)
    C7 0.0445(10) 0.0530(12) 0.0418(10) -0.0057(8) 0.0043(8) -0.0053(8)
    C8 0.0346(8) 0.0497(11) 0.0322(8) -0.0066(7) 0.0019(6) 0.0027(8)
    C9 0.0388(10) 0.0525(12) 0.0490(11) -0.0023(8) -0.0045(8) 0.0020(9)
    C10 0.0306(8) 0.0470(10) 0.0322(8) -0.0010(7) 0.0030(6) -0.0044(7)
    C11 0.0424(10) 0.0518(12) 0.0461(10) -0.0055(8) 0.0049(8) 0.0037(9)
    C12 0.0373(10) 0.0597(13) 0.0635(13) -0.0132(9) 0.0076(9) -0.0124(11)
    S1 0.0398(3) 0.0779(5) 0.0612(4) 0.0005(2) -0.0134(2) -0.0057(3)
    C13 0.0437(10) 0.0523(11) 0.0398(9) 0.0014(9) 0.0052(7) -0.0036(9)
    C14 0.0358(8) 0.0446(10) 0.0368(8) -0.0011(7) 0.0092(7) 0.0008(7)
    C15 0.0408(10) 0.0519(12) 0.0462(10) 0.0024(8) 0.0104(8) 0.0049(9)
    C16 0.0397(9) 0.0428(10) 0.0518(11) 0.0044(8) 0.0154(8) 0.0022(8)
    S2 0.0572(4) 0.0705(4) 0.0532(3) -0.0039(3) 0.0130(3) -0.0152(3)
_geom_special_details
;
All e.s.d.'s (except the e.s.d. in the dihedral angle between two l.s. planes)
are estimated using the full covariance matrix. The cell e.s.d.'s are taken
into account individually in the estimation of e.s.d.'s in distances, angles
and torsion angles; correlations between e.s.d.'s in cell parameters are only
used when they are defined by crystal symmetry. An approximate (isotropic)
treatment of cell e.s.d.'s is used for estimating e.s.d.'s involving l.s.
planes.
;
loop_
    _geom_bond_atom_site_label_1
    _geom_bond_atom_site_label_2
    _geom_bond_site_symmetry_2
    _geom_bond_distance
    _geom_bond_publ_flag
    N1 C1 . 1.318(2) no
    N1 C8 . 1.370(2) no
    C1 C2 . 1.445(2) no
    C1 C10 . 1.487(2) no
    C2 N2 . 1.324(2) no
    C2 C14 . 1.480(2) no
    N2 C3 . 1.359(2) no
    C3 C8 . 1.413(3) no
    C3 C4 . 1.413(2) no
    C4 C5 . 1.365(3) no
    C4 H4 . 0.9300 no
    C5 C6 . 1.417(3) no
    C5 H5 . 0.9300 no
    C6 C7 . 1.367(3) no
    C6 H6 . 0.9300 no
    C7 C8 . 1.406(3) no
    C7 H7 . 0.9300 no
    C9 C10 . 1.351(3) no
    C9 S1 . 1.7040(19) no
    C9 H9 . 0.9300 no
    C10 C11 . 1.418(3) no
    C11 C12 . 1.373(3) no
    C11 H11 . 0.9300 no
    C12 S1 . 1.688(2) no
    C12 H12 . 0.9300 no
    C13 C14 . 1.373(2) no
    C13 S2 . 1.697(2) no
    C13 H13 . 0.9300 no
    C14 C15 . 1.435(3) no
    C15 C16 . 1.406(3) no
    C15 H15 . 0.9300 no
    C16 S2 . 1.690(2) no
    C16 H16 . 0.9300 no
loop_
    _geom_angle_atom_site_label_1
    _geom_angle_atom_site_label_2
    _geom_angle_atom_site_label_3
    _geom_angle_site_symmetry_1
    _geom_angle_site_symmetry_3
    _geom_angle
    _geom_angle_publ_flag
    C1 N1 C8 . . 117.70(15) no
    N1 C1 C2 . . 121.58(16) no
    N1 C1 C10 . . 115.70(15) no
    C2 C1 C10 . . 122.72(16) no
    N2 C2 C1 . . 120.83(17) no
    N2 C2 C14 . . 115.76(16) no
    C1 C2 C14 . . 123.41(15) no
    C2 N2 C3 . . 117.98(16) no
    N2 C3 C8 . . 121.18(16) no
    N2 C3 C4 . . 119.79(17) no
    C8 C3 C4 . . 118.99(18) no
    C5 C4 C3 . . 120.2(2) no
    C5 C4 H4 . . 119.9 no
    C3 C4 H4 . . 119.9 no
    C4 C5 C6 . . 120.42(19) no
    C4 C5 H5 . . 119.8 no
    C6 C5 H5 . . 119.8 no
    C7 C6 C5 . . 120.5(2) no
    C7 C6 H6 . . 119.7 no
    C5 C6 H6 . . 119.7 no
    C6 C7 C8 . . 119.8(2) no
    C6 C7 H7 . . 120.1 no
    C8 C7 H7 . . 120.1 no
    N1 C8 C7 . . 119.34(17) no
    N1 C8 C3 . . 120.58(17) no
    C7 C8 C3 . . 120.08(16) no
    C10 C9 S1 . . 112.20(16) no
    C10 C9 H9 . . 123.9 no
    S1 C9 H9 . . 123.9 no
    C9 C10 C11 . . 111.71(17) no
    C9 C10 C1 . . 123.50(17) no
    C11 C10 C1 . . 124.71(16) no
    C12 C11 C10 . . 112.53(18) no
    C12 C11 H11 . . 123.7 no
    C10 C11 H11 . . 123.7 no
    C11 C12 S1 . . 111.33(16) no
    C11 C12 H12 . . 124.3 no
    S1 C12 H12 . . 124.3 no
    C12 S1 C9 . . 92.21(10) no
    C14 C13 S2 . . 112.35(15) no
    C14 C13 H13 . . 123.8 no
    S2 C13 H13 . . 123.8 no
    C13 C14 C15 . . 111.18(18) no
    C13 C14 C2 . . 127.79(17) no
    C15 C14 C2 . . 121.00(17) no
    C16 C15 C14 . . 112.50(18) no
    C16 C15 H15 . . 123.8 no
    C14 C15 H15 . . 123.8 no
    C15 C16 S2 . . 110.37(15) no
    C15 C16 H16 . . 124.8 no
    S2 C16 H16 . . 124.8 no
    C16 S2 C13 . . 93.60(10) no
data_global
_journal_date_recd_electronic     2013-02-07
_journal_date_accepted     2013-02-12
_journal_name_full     'Acta Crystallographica, Section E'
_journal_year     2013
_journal_volume     69
_journal_issue      3
_journal_page_first     o394
_journal_page_last     o394
_journal_paper_category     QO
_journal_paper_doi     10.1107/S1600536813004248
_journal_coeditor_code     SU2562
_publ_contact_author_name     'Dr. Guy Crundwell'
_publ_contact_author_address
;
Department of Chemistry & Biochemistry
Central Connecticut State University
New Britain, CT 06053
USA
;
_publ_contact_author_email     crundwellg@mail.ccsu.edu
_publ_contact_author_fax     '1(860)8322704'
_publ_contact_author_phone     '1(860)8322682'
_publ_section_title
;
2,3-Bis(thiophen-3-yl)quinoxaline
;
loop_
    _publ_author_name
    _publ_author_address
    'Crundwell, Guy'
;
Department of Chemistry
Central Connecticut State University
New Britain, CT 06053, USA
;
    'de Freitas, Jorge'
;
Department of Chemistry
Central Connecticut State University
New Britain, CT 06053, USA
;
