# Supplementary material for: 2,3-Bis(thio­phen-3-yl)quinoxaline
Source: Acta Crystallogr Sect E Struct Rep Online. 2013 Feb 16;69(Pt 3):o394. doi: 10.1107/S1600536813004248 (PMC3588447; doi:10.1107/S1600536813004248)
Supplement: Supplementary file 2 [file e-69-0o394-Isup2.hkl]

# 
# h,k,l, Fc-squared, Fo-squared, sigma(Fo-squared) and status flag 
# 
data_I
_shelx_title ' 13gc01m in P2(1)/c' 
_shelx_refln_list_code          4 
_shelx_F_calc_maximum      169.48 
_exptl_crystal_F_000       608.00 
_reflns_d_resolution_high  0.6608 
 
loop_ 
 _symmetry_equiv_pos_as_xyz 
 'x, y, z' 
 '-x, y+1/2, -z+1/2' 
 '-x, -y, -z' 
 'x, -y-1/2, z-1/2' 
 
_cell_length_a    15.9656 
_cell_length_b     5.5741 
_cell_length_c    15.6293 
_cell_angle_alpha  90.000 
_cell_angle_beta   98.246 
_cell_angle_gamma  90.000 
 
_shelx_F_squared_multiplier     1.000 
 
loop_ 
 _refln_index_h 
 _refln_index_k 
 _refln_index_l 
 _refln_F_squared_calc 
 _refln_F_squared_meas 
 _refln_F_squared_sigma 
 _refln_observed_status 
   4   0   0     7030.58     7007.73     41.25 o 
   5   0   0      906.57      821.66     10.57 o 
   6   0   0      292.53      215.63      4.36 o 
   7   0   0     1520.77     1632.99      8.05 o 
   8   0   0      172.27      134.45      3.01 o 
   9   0   0     1504.80     1612.77     44.86 o 
  10   0   0      385.32      312.08      4.46 o 
  11   0   0      177.35      159.15      4.93 o 
  12   0   0      486.92      421.92     15.97 o 
  13   0   0      221.44      205.91      5.33 o 
  14   0   0      456.35      441.25      8.27 o 
  15   0   0      136.38      153.03      7.01 o 
  16   0   0      134.17      148.04     19.11 o 
  17   0   0       14.59       15.10      7.27 o 
  18   0   0        0.05        0.20      7.14 o 
  19   0   0      205.50      220.92     14.78 o 
  20   0   0       40.85       47.46     14.60 o 
  21   0   0       41.14       45.57      9.01 o 
  22   0   0       88.91       88.01     20.19 o 
  23   0   0       37.86       47.59     13.34 o 
   2   1   0      599.70      639.39     11.03 o 
   3   1   0      155.88      160.88      3.69 o 
   4   1   0     1088.94     1170.49      9.77 o 
   5   1   0       62.00       43.79      2.16 o 
   6   1   0        9.06        8.29      1.35 o 
   7   1   0      240.54      358.02      7.31 o 
   8   1   0      574.14      604.69      7.38 o 
   9   1   0      134.68      167.73      2.83 o 
  10   1   0      145.90      161.34      5.25 o 
  11   1   0       29.52       32.82      2.40 o 
  12   1   0        0.66        4.02      2.38 o 
  13   1   0      118.76      116.63      3.70 o 
  14   1   0       20.33       18.98      3.35 o 
  15   1   0       22.48       19.49      3.43 o 
  16   1   0        0.91        1.70      4.52 o 
  17   1   0       43.73       36.67      5.00 o 
  18   1   0        0.82        2.18      5.08 o 
  19   1   0        1.83        6.00      5.02 o 
  20   1   0        0.72        5.71      5.45 o 
  21   1   0       75.30       85.27      6.50 o 
  22   1   0        3.57        8.48      6.69 o 
  23   1   0        0.00        5.41     12.26 o 
   0   2   0     2845.68     2819.00     55.68 o 
   1   2   0       34.93       71.67      1.99 o 
   2   2   0      330.87      314.96     11.86 o 
   3   2   0     1437.30     1437.62     42.79 o 
   4   2   0        5.73        2.16      1.06 o 
   5   2   0        4.06        0.66      1.31 o 
   6   2   0      217.00      293.15      8.56 o 
   7   2   0       13.39       13.78      1.47 o 
   8   2   0     1355.34     1367.68     22.33 o 
   9   2   0      173.24      181.59      5.67 o 
  10   2   0      582.52      533.80     17.39 o 
  11   2   0      322.35      320.55      8.56 o 
  12   2   0        7.15        8.97      3.14 o 
  13   2   0      159.11      161.89      4.11 o 
  14   2   0      792.96      799.54     12.57 o 
  15   2   0      400.11      419.58      8.82 o 
  16   2   0       21.78       23.56      3.39 o 
  17   2   0        9.49       15.39      3.98 o 
  18   2   0      109.05       92.80      6.02 o 
  19   2   0      139.39      133.70      7.47 o 
  20   2   0        0.66        3.83      6.37 o 
  21   2   0        0.32        1.04      6.62 o 
  22   2   0       19.21       10.96      7.41 o 
   1   3   0       52.56       47.78      1.61 o 
   2   3   0      249.10      237.11      5.14 o 
   3   3   0      576.66      512.45     12.56 o 
   4   3   0      280.86      224.92     10.33 o 
   5   3   0      105.40      103.82      3.20 o 
   6   3   0      226.50      245.99      4.17 o 
   7   3   0      399.39      370.26      8.10 o 
   8   3   0      522.00      492.90      8.76 o 
   9   3   0      174.01      163.26      3.51 o 
  10   3   0       13.05       10.87      2.57 o 
  11   3   0      312.57      312.37      4.93 o 
  12   3   0      388.71      384.79      6.08 o 
  13   3   0        4.62        7.83      3.35 o 
  14   3   0        7.55        8.63      3.63 o 
  15   3   0      126.62      116.19      4.83 o 
  16   3   0        1.23        5.48      3.80 o 
  17   3   0        1.34        6.20      3.85 o 
  18   3   0        0.13        5.85      5.54 o 
  19   3   0        0.48       -0.97      5.86 o 
  20   3   0        0.91       -0.26      6.59 o 
  21   3   0        0.07       -2.23      7.04 o 
   0   4   0     1666.20     1604.82    217.15 o 
   1   4   0       93.08       89.32      7.26 o 
   2   4   0      276.79      241.75     18.66 o 
   3   4   0        5.63        3.53      1.84 o 
   4   4   0      293.97      258.21     23.73 o 
   5   4   0       59.69       51.18      3.60 o 
   6   4   0       83.61       94.75      4.96 o 
   7   4   0       13.54       14.77      2.28 o 
   8   4   0      122.15      123.60      6.55 o 
   9   4   0       41.22       38.16      3.06 o 
  10   4   0       21.96       15.57      3.29 o 
  11   4   0        0.52        3.61      3.23 o 
  12   4   0       67.63       55.25      3.88 o 
  13   4   0        7.12        6.05      3.35 o 
  14   4   0       21.59       17.35      3.69 o 
  15   4   0       32.75       34.63      4.66 o 
  16   4   0        7.68        9.02      4.25 o 
  17   4   0        8.07        7.18      4.43 o 
  18   4   0        0.41        4.17      4.75 o 
  19   4   0        1.99        1.68      5.99 o 
  20   4   0        0.00       -3.98      7.88 o 
  21   4   0        0.91       -3.61     14.78 o 
   1   5   0        1.75        0.45      2.39 o 
   2   5   0       97.83       91.37     12.92 o 
   3   5   0      221.00      221.99     34.11 o 
   4   5   0      681.88      688.57     81.02 o 
   5   5   0       24.65       30.91      3.77 o 
   6   5   0        8.28        5.43      2.71 o 
   7   5   0       85.75       97.67      9.18 o 
   8   5   0      177.67      197.51      6.79 o 
   9   5   0      100.60      108.97      6.59 o 
  10   5   0       90.78      105.12      8.79 o 
  11   5   0        6.92        9.23      3.57 o 
  12   5   0      109.23      122.96      6.10 o 
  13   5   0        0.15        1.01      3.80 o 
  14   5   0        1.19        3.90      3.99 o 
  15   5   0       58.98       73.89      5.44 o 
  16   5   0        2.98        6.14      5.31 o 
  17   5   0        3.84        7.10      5.52 o 
  18   5   0        5.30        4.71      6.48 o 
  19   5   0        4.64        3.75      8.24 o 
   0   6   0        6.06        8.02      5.98 o 
   1   6   0       11.99        5.70      4.36 o 
   2   6   0       17.17       10.20      4.32 o 
   3   6   0        3.54        1.16      3.85 o 
   4   6   0       40.76       31.70      6.84 o 
   5   6   0       25.10       17.74      4.30 o 
   6   6   0        2.86        3.60      4.29 o 
   7   6   0        4.34        3.51      4.49 o 
   8   6   0       16.13       11.29      4.17 o 
   9   6   0        6.70        4.54      4.24 o 
  10   6   0        1.98        2.97      4.48 o 
  11   6   0        0.91        3.03      4.60 o 
  12   6   0        0.00       -3.74      4.73 o 
  13   6   0        9.41        9.47      4.87 o 
  14   6   0        0.01        2.47      5.28 o 
  15   6   0       14.98       19.64      5.76 o 
  16   6   0        4.64       17.10     10.11 o 
   1   7   0        1.20        3.94      5.16 o 
   2   7   0        2.62        2.27      5.61 o 
   3   7   0       14.41       10.28      5.94 o 
   4   7   0        0.33       -0.31      6.05 o 
   5   7   0        7.14        1.87      6.06 o 
   6   7   0       10.79        5.65      6.17 o 
   7   7   0       31.17       32.36      5.80 o 
   8   7   0        1.97        1.01      6.07 o 
   9   7   0        1.04        2.11      6.17 o 
  10   7   0        7.94        3.22      6.11 o 
  11   7   0        1.28       -0.57      7.33 o 
  12   7   0        0.14        2.93      7.67 o 
   0   8   0        4.87        9.01     12.62 o 
   1   8   0        0.62        3.99      7.35 o 
   2   8   0        0.14        2.05     11.84 o 
   3   8   0        2.19        1.81     11.32 o 
   4   8   0        1.77       11.18     19.11 o 
 -23   1   1       12.70        5.35      8.83 o 
 -22   1   1        2.01       12.77      6.07 o 
 -21   1   1      126.94      153.41      8.24 o 
 -20   1   1       86.11       96.82      7.04 o 
 -19   1   1        7.59        9.78      5.50 o 
 -18   1   1        6.51        4.46      5.33 o 
 -17   1   1        0.47        6.15      4.84 o 
 -16   1   1       39.59       60.47      5.00 o 
 -15   1   1       14.64       12.80      3.40 o 
 -14   1   1      201.65      176.60      7.66 o 
 -13   1   1      177.26      155.09      4.38 o 
 -12   1   1      142.53      134.30      3.26 o 
 -11   1   1        0.00        1.87      2.10 o 
 -10   1   1     2069.65     2076.41     19.79 o 
  -9   1   1     2246.55     2213.53     22.23 o 
  -8   1   1       85.34       94.50      2.82 o 
  -7   1   1        0.41        2.16      1.69 o 
  -6   1   1     3812.70     3670.11     34.59 o 
  -5   1   1     3379.66     3141.42     34.95 o 
  -4   1   1      373.72      458.29      7.53 o 
  -3   1   1     1359.85     1362.38     21.24 o 
  -2   1   1     1902.94     1791.99     21.02 o 
   1   1   1      653.14      832.08     11.18 o 
   2   1   1      147.48      226.30      4.07 o 
   3   1   1     2261.52     2311.50     13.96 o 
   4   1   1      179.52      189.42     13.79 o 
   5   1   1      477.44      325.81     15.68 o 
   6   1   1     2149.53     2219.11     32.68 o 
   7   1   1      488.34      622.41      5.18 o 
   8   1   1      259.98      376.53      4.95 o 
   9   1   1     1842.41     1779.70     18.45 o 
  10   1   1     2291.50     2226.16     18.30 o 
  11   1   1      181.22      204.98      3.79 o 
  12   1   1      155.82      140.61      3.18 o 
  13   1   1     2621.58     2486.02     29.23 o 
  14   1   1       53.73       69.12      3.68 o 
  15   1   1       19.95       24.88      3.38 o 
  16   1   1       21.93       17.29      3.39 o 
  17   1   1        6.73        7.68      4.62 o 
  18   1   1       97.25      115.06      5.83 o 
  19   1   1       10.83       14.45      5.16 o 
  20   1   1        7.43        8.40      5.38 o 
  21   1   1       29.25       31.73      6.88 o 
  22   1   1        6.05        9.24      6.54 o 
  23   1   1        0.18        5.41     10.82 o 
 -22   2   1       14.05       19.69      7.08 o 
 -21   2   1        0.73        3.64      6.75 o 
 -20   2   1       15.64       15.66      6.40 o 
 -19   2   1       37.84       42.12      5.10 o 
 -18   2   1        3.28        9.21      4.54 o 
 -17   2   1        0.53        1.97      4.26 o 
 -16   2   1       79.33       74.04      4.12 o 
 -15   2   1        0.01        4.47      3.25 o 
 -14   2   1        0.64        6.29      3.19 o 
 -13   2   1      168.96      169.39      4.08 o 
 -12   2   1      216.56      210.85      4.49 o 
 -11   2   1        5.16        6.83      2.54 o 
 -10   2   1       11.29       13.89      2.36 o 
  -9   2   1       29.41       23.58      2.11 o 
  -8   2   1     1772.44     1880.52     24.74 o 
  -7   2   1        1.34        2.54      1.41 o 
  -6   2   1      672.50      706.86      7.97 o 
  -5   2   1      331.36      336.36      6.25 o 
  -4   2   1       89.14       95.61      3.13 o 
  -3   2   1       20.49       12.76      1.15 o 
  -2   2   1     1282.35     1322.33     61.42 o 
  -1   2   1      824.11      885.41     17.27 o 
   0   2   1        0.15        0.02      0.93 o 
   1   2   1      311.76      361.24      8.74 o 
   2   2   1     1420.15     1422.29     26.34 o 
   3   2   1      173.21      237.47      4.73 o 
   4   2   1      798.29      969.50     14.43 o 
   5   2   1      614.99      639.88     14.77 o 
   6   2   1      320.28      447.34     11.77 o 
   7   2   1      238.53      222.46     13.46 o 
   8   2   1       27.01       34.69      2.03 o 
   9   2   1        3.02        2.87      1.65 o 
  10   2   1       30.98       22.93      1.89 o 
  11   2   1        6.10        4.06      3.07 o 
  12   2   1      135.59      119.53      3.66 o 
  13   2   1        5.91        2.23      2.97 o 
  14   2   1       23.25       23.49      3.28 o 
  15   2   1        1.89        5.72      3.31 o 
  16   2   1       50.46       51.60      3.77 o 
  17   2   1      111.67      108.23      5.07 o 
  18   2   1        0.03        6.51      5.18 o 
  19   2   1        3.58        8.46      6.10 o 
  20   2   1       36.36       36.50      6.83 o 
  21   2   1       74.86       73.48      7.54 o 
  22   2   1        5.26        2.58      7.99 o 
 -22   3   1        0.02       -5.77     14.78 o 
 -21   3   1        3.78        5.44      7.84 o 
 -20   3   1       29.85       28.49      6.34 o 
 -19   3   1        9.66        7.33      5.84 o 
 -18   3   1       43.30       48.16      5.96 o 
 -17   3   1        0.15        2.78      4.24 o 
 -16   3   1       89.01       95.77      4.56 o 
 -15   3   1        5.45       10.13      3.72 o 
 -14   3   1        1.79        3.61      3.59 o 
 -13   3   1       15.12       14.93      3.54 o 
 -12   3   1      247.56      246.26      4.41 o 
 -11   3   1      153.06      153.07      3.66 o 
 -10   3   1       92.09       85.15      3.01 o 
  -9   3   1      413.73      442.78      4.65 o 
  -8   3   1      142.75      140.59      5.35 o 
  -7   3   1       48.02       50.58      2.39 o 
  -6   3   1      491.13      478.45      8.65 o 
  -5   3   1      810.49      709.84     32.55 o 
  -4   3   1      109.23      100.18      4.63 o 
  -3   3   1       80.80       84.97      3.62 o 
  -2   3   1       19.49        8.33      1.41 o 
  -1   3   1      167.85      121.52      4.21 o 
   0   3   1       53.31       59.24      1.64 o 
   1   3   1        2.73        0.22      1.38 o 
   2   3   1      870.04      983.47     30.80 o 
   3   3   1       10.12        4.94      1.08 o 
   4   3   1       19.31       20.87      1.67 o 
   5   3   1      996.49     1148.69     13.17 o 
   6   3   1      135.11      118.48      4.69 o 
   7   3   1       69.81       67.66      3.43 o 
   8   3   1       14.40        9.81      2.10 o 
   9   3   1       92.22       88.20      3.22 o 
  10   3   1       12.30        9.14      2.76 o 
  11   3   1       39.11       30.11      2.93 o 
  12   3   1       38.60       40.35      3.61 o 
  13   3   1      612.18      601.37     13.77 o 
  14   3   1      136.57      149.37      4.59 o 
  15   3   1        2.22        8.32      3.93 o 
  16   3   1       70.10       64.62      4.45 o 
  17   3   1       13.28       13.28      4.13 o 
  18   3   1       12.36       20.51      4.51 o 
  19   3   1        1.01        5.73      5.52 o 
  20   3   1        7.27        6.21      6.69 o 
  21   3   1        0.31       -5.97      9.56 o 
 -21   4   1        1.33       -3.61     18.03 o 
 -20   4   1        0.23        1.87      9.26 o 
 -19   4   1       13.03        9.50      6.13 o 
 -18   4   1       10.53       15.54      5.06 o 
 -17   4   1       29.10       33.24      5.15 o 
 -16   4   1        4.82        9.76      4.24 o 
 -15   4   1       19.93       17.31      4.10 o 
 -14   4   1       49.96       56.68      4.42 o 
 -13   4   1      134.69      148.49      4.98 o 
 -12   4   1      115.28      123.14      6.32 o 
 -11   4   1       30.76       28.22      3.46 o 
 -10   4   1       17.35       16.46      2.96 o 
  -9   4   1      108.80       93.03      4.59 o 
  -8   4   1      211.29      219.79      8.74 o 
  -7   4   1       49.26       50.30      2.98 o 
  -6   4   1      267.14      275.61     19.32 o 
  -5   4   1        9.62        6.44      1.80 o 
  -4   4   1      108.04      106.29      5.56 o 
  -3   4   1       29.48       24.92      1.82 o 
  -2   4   1     1682.53     1688.57     83.39 o 
  -1   4   1       53.61       46.79      4.30 o 
   0   4   1        5.81        3.75      1.79 o 
   1   4   1      125.99      111.96      6.07 o 
   2   4   1      870.44      824.46     40.72 o 
   3   4   1      204.34      174.86     13.21 o 
   4   4   1        0.32        0.43      1.99 o 
   5   4   1      251.68      279.65      6.80 o 
   6   4   1      436.68      414.27     17.23 o 
   7   4   1      257.48      259.83      8.26 o 
   8   4   1        0.07        1.46      2.77 o 
   9   4   1      250.54      248.25     11.28 o 
  10   4   1       53.94       49.97      3.59 o 
  11   4   1        6.93        6.56      3.35 o 
  12   4   1       19.78       19.07      3.64 o 
  13   4   1       39.29       49.03      4.00 o 
  14   4   1       10.24       12.24      3.55 o 
  15   4   1        0.52        4.32      3.79 o 
  16   4   1       11.59       17.83      4.46 o 
  17   4   1       23.20       28.24      5.13 o 
  18   4   1        6.99        8.15      5.25 o 
  19   4   1        0.07        6.93      6.20 o 
  20   4   1        1.63        4.83     10.93 o 
 -18   5   1        0.33       10.17      6.83 o 
 -17   5   1        5.02       11.72      5.53 o 
 -16   5   1       13.60       16.81      5.60 o 
 -15   5   1        5.49        9.07      5.02 o 
 -14   5   1       11.94       20.68      5.01 o 
 -13   5   1        6.11        4.58      4.78 o 
 -12   5   1       77.87       72.80      5.01 o 
 -11   5   1        0.73        2.04      3.68 o 
 -10   5   1       27.75       32.64      3.54 o 
  -9   5   1      224.95      233.06     17.61 o 
  -8   5   1        0.12        2.49      2.89 o 
  -7   5   1       97.21      107.07      7.62 o 
  -6   5   1      101.23       98.13     10.94 o 
  -5   5   1      107.04       94.11      8.80 o 
  -4   5   1      550.10      507.53     64.61 o 
  -3   5   1        1.88        0.53      2.64 o 
  -2   5   1      227.25      189.43     23.90 o 
  -1   5   1       11.67        3.85      2.45 o 
   0   5   1       74.80       67.60     10.39 o 
   1   5   1        1.27       -0.17      3.14 o 
   2   5   1      125.68      117.44     13.92 o 
   3   5   1       89.40       82.38      8.00 o 
   4   5   1        0.45        2.31      2.61 o 
   5   5   1       70.72       64.09      7.65 o 
   6   5   1        7.26        4.79      2.95 o 
   7   5   1       12.05       15.54      3.19 o 
   8   5   1       32.37       30.25      3.73 o 
   9   5   1       17.15       15.86      3.81 o 
  10   5   1      155.79      176.86      8.84 o 
  11   5   1        4.06        9.24      3.73 o 
  12   5   1       21.86       24.54      3.94 o 
  13   5   1        0.16       -0.24      3.72 o 
  14   5   1       20.57       15.04      4.05 o 
  15   5   1        0.03        3.33      4.29 o 
  16   5   1       14.47       12.12      4.98 o 
  17   5   1        3.70        6.78      5.42 o 
  18   5   1        1.38        0.08      7.06 o 
  19   5   1        0.01        1.80     14.78 o 
 -16   6   1        7.15       11.02     10.38 o 
 -15   6   1        2.22        7.91      5.66 o 
 -14   6   1        2.52        0.92      5.13 o 
 -13   6   1       17.04       18.21      5.22 o 
 -12   6   1       13.71       15.12      5.21 o 
 -11   6   1        3.71        1.81      4.78 o 
 -10   6   1       46.73       51.02      5.19 o 
  -9   6   1        0.60        2.48      3.78 o 
  -8   6   1       76.58       87.09      6.74 o 
  -7   6   1        1.64        3.79      3.50 o 
  -6   6   1       50.84       55.10      8.96 o 
  -5   6   1       23.17       16.27      4.31 o 
  -4   6   1       55.53       47.88     11.66 o 
  -3   6   1        9.97        6.44      4.15 o 
  -2   6   1        2.89        5.63      4.20 o 
  -1   6   1        4.32        3.43      4.32 o 
   0   6   1        0.09        1.16      4.23 o 
   1   6   1       10.24       10.24      4.47 o 
   2   6   1       17.56       23.66      5.21 o 
   3   6   1       20.56       12.53      3.92 o 
   4   6   1       28.26       19.34      7.26 o 
   5   6   1        5.58        4.37      4.36 o 
   6   6   1       52.35       42.82      8.77 o 
   7   6   1        3.12        6.11      4.36 o 
   8   6   1        0.00        4.08      4.56 o 
   9   6   1        1.18        0.35      4.25 o 
  10   6   1        0.67        0.34      4.43 o 
  11   6   1        6.73        4.79      4.77 o 
  12   6   1        9.11       11.81      5.00 o 
  13   6   1       23.02       36.65      7.12 o 
  14   6   1        0.01        0.09      6.42 o 
  15   6   1        5.35       12.17      6.98 o 
 -12   7   1        0.03        0.58      7.36 o 
 -11   7   1        0.84       -0.12      6.03 o 
 -10   7   1       25.24       35.43      6.98 o 
  -9   7   1        1.41        1.40      5.48 o 
  -8   7   1        6.55        9.29      8.80 o 
  -7   7   1       11.76        6.58      8.78 o 
  -6   7   1        1.23       -0.48      8.50 o 
  -5   7   1        7.19        4.71      6.39 o 
  -4   7   1       39.08       19.85      6.30 o 
  -3   7   1        1.71       -0.64      6.44 o 
  -2   7   1        2.51        3.86      5.75 o 
  -1   7   1       20.76       22.26      9.15 o 
   0   7   1        0.21        6.49      5.52 o 
   1   7   1        0.05        2.70      5.69 o 
   2   7   1        0.11        2.49      6.28 o 
   3   7   1        1.26        5.27      7.98 o 
   4   7   1       12.59       13.03      6.21 o 
   5   7   1        0.65        2.69      6.19 o 
   6   7   1        1.83        1.46      6.52 o 
   7   7   1        2.19       -2.16      6.71 o 
   8   7   1        4.97        3.93      5.29 o 
   9   7   1        3.48        7.80      6.29 o 
  10   7   1        0.30       -0.58      6.42 o 
  11   7   1        0.01       -0.14      8.40 o 
  12   7   1        0.04       -2.01      8.60 o 
  -5   8   1        2.92        4.33     16.94 o 
  -4   8   1        0.15      -11.90     14.42 o 
  -3   8   1        8.31        1.08     16.58 o 
  -2   8   1        8.75       12.19      8.18 o 
  -1   8   1        3.17        7.93     10.62 o 
   0   8   1        0.00        6.29      8.68 o 
   1   8   1        0.68        3.08     10.47 o 
   2   8   1        5.59        4.51     10.01 o 
   3   8   1        0.04        2.54      7.73 o 
   4   8   1        7.27        3.36      8.67 o 
 -23   0   2       10.17        7.87      9.42 o 
 -22   0   2       25.25       30.38      9.34 o 
 -21   0   2        6.13       14.35      9.08 o 
 -20   0   2        0.23        0.02      7.85 o 
 -19   0   2        0.40        7.27      7.49 o 
 -18   0   2        4.53       -1.80      7.12 o 
 -17   0   2      144.55      122.51      8.82 o 
 -16   0   2      186.61      179.58     10.61 o 
 -15   0   2      729.91      683.58     24.15 o 
 -14   0   2     4648.29     4338.69     96.61 o 
 -13   0   2      768.36      797.52     28.40 o 
 -12   0   2       71.75       51.87     11.67 o 
 -11   0   2     5147.45     5432.99     80.00 o 
 -10   0   2     2428.01     2491.80     40.96 o 
  -9   0   2      408.89      334.28     37.44 o 
  -8   0   2      815.53      984.27     11.28 o 
  -7   0   2     1542.59     1412.51     32.96 o 
  -6   0   2     1483.90     1329.18     31.53 o 
  -5   0   2       23.09       39.99      1.93 o 
  -4   0   2     8338.54     9065.36     89.79 o 
  -3   0   2     3184.32     3345.15     28.71 o 
   3   0   2     1054.01     1297.26     16.49 o 
   4   0   2     1180.21      876.29     10.28 o 
   5   0   2     5028.44     5323.53     43.92 o 
   6   0   2       66.22       43.29      2.29 o 
   7   0   2     3360.00     3387.67     33.51 o 
   8   0   2     6255.58     6301.88     56.05 o 
   9   0   2     1898.77     1777.49     22.12 o 
  10   0   2        9.80       10.66      2.86 o 
  11   0   2        0.06        2.05      3.08 o 
  12   0   2     2287.10     2095.78     19.34 o 
  13   0   2      465.95      427.30      6.08 o 
  14   0   2        0.12        1.17      3.71 o 
  15   0   2      320.64      318.89      8.01 o 
  16   0   2        0.01        5.08      6.99 o 
  17   0   2       18.76       24.45      7.26 o 
  18   0   2       52.60       42.81      8.07 o 
  19   0   2      295.58      291.20     21.99 o 
  20   0   2      117.05      145.87     14.99 o 
  21   0   2       45.49       53.75      7.73 o 
  22   0   2        5.77       13.64      7.60 o 
 -23   1   2       21.15       16.47      7.56 o 
 -22   1   2       17.91       18.42      6.53 o 
 -21   1   2        1.63        6.10      6.18 o 
 -20   1   2        3.95        8.19      5.99 o 
 -19   1   2       14.39       22.39      5.59 o 
 -18   1   2      209.66      220.36      6.68 o 
 -17   1   2        8.01        7.78      4.66 o 
 -16   1   2        9.11       10.62      4.81 o 
 -15   1   2       42.30       38.46      4.69 o 
 -14   1   2      484.00      455.66     11.08 o 
 -13   1   2      111.03      115.58      3.90 o 
 -12   1   2      194.43      187.90      4.13 o 
 -11   1   2       20.04       18.11      1.88 o 
 -10   1   2       19.62       14.80      1.65 o 
  -9   1   2      171.14      149.91      4.56 o 
  -8   1   2        2.52        5.71      1.15 o 
  -7   1   2      104.35      158.16      6.53 o 
  -6   1   2     1565.07     1769.77     18.41 o 
  -5   1   2      221.22      242.51      4.75 o 
  -4   1   2     4852.55     5444.94     71.84 o 
  -3   1   2      370.16      437.60     12.78 o 
  -2   1   2      632.85      678.79     20.95 o 
  -1   1   2     3197.39     3130.64    105.51 o 
   0   1   2     6918.93     7699.93    199.35 o 
   1   1   2       14.81        5.68      1.02 o 
   2   1   2      292.25      293.96      7.13 o 
   3   1   2      369.18      424.35      8.38 o 
   4   1   2        0.73        0.69      1.03 o 
   5   1   2        5.65        2.60      1.20 o 
   6   1   2      536.84      585.79      6.86 o 
   7   1   2     1326.20     1441.21     16.84 o 
   8   1   2       53.87       57.17      1.72 o 
   9   1   2       35.68       39.41      1.90 o 
  10   1   2      202.61      195.85      3.35 o 
  11   1   2     1846.35     1766.03     14.97 o 
  12   1   2        2.77        5.60      2.99 o 
  13   1   2      211.24      212.80      3.88 o 
  14   1   2      428.40      401.21      7.93 o 
  15   1   2      101.19       83.12      3.67 o 
  16   1   2        2.08        4.02      3.32 o 
  17   1   2        0.80        5.46      4.07 o 
  18   1   2       18.16       16.13      4.36 o 
  19   1   2        2.21        4.22      5.03 o 
  20   1   2       40.52       39.00      6.78 o 
  21   1   2       15.93       17.88      9.78 o 
  22   1   2        0.20        8.81      6.74 o 
  23   1   2        1.64        3.97     11.54 o 
 -23   2   2        2.59        8.65     13.70 o 
 -22   2   2        2.51       14.68      6.78 o 
 -21   2   2       75.00       85.11      7.42 o 
 -20   2   2        2.31        5.48      5.37 o 
 -19   2   2       14.77       22.00      4.92 o 
 -18   2   2        6.61        4.72      4.63 o 
 -17   2   2       12.61       13.09      4.48 o 
 -16   2   2        0.08        4.05      4.13 o 
 -15   2   2      271.45      272.55      8.57 o 
 -14   2   2      242.92      237.46      5.13 o 
 -13   2   2      185.57      185.02      4.23 o 
 -12   2   2       58.21       58.45      3.29 o 
 -11   2   2      580.04      582.26     11.68 o 
 -10   2   2        0.16        3.63      2.53 o 
  -9   2   2        2.89        5.17      2.18 o 
  -8   2   2      387.86      428.97     10.44 o 
  -7   2   2      311.47      286.98      4.55 o 
  -6   2   2     2317.16     2316.76     14.75 o 
  -5   2   2      142.26      160.03      5.96 o 
  -4   2   2      491.22      466.10     17.24 o 
  -3   2   2        9.48        1.83      0.80 o 
  -2   2   2      425.16      355.25      7.05 o 
  -1   2   2      220.91      237.64      9.30 o 
   0   2   2     2448.83     2409.10     64.83 o 
   1   2   2      508.86      476.45     12.00 o 
   2   2   2       58.71       70.27      3.82 o 
   3   2   2      123.60      133.80      3.00 o 
   4   2   2     6514.17     7071.39     68.77 o 
   5   2   2     2336.41     2628.63     25.72 o 
   6   2   2       10.74        4.89      1.23 o 
   7   2   2      109.20       87.56      5.92 o 
   8   2   2     1080.60     1083.15     19.38 o 
   9   2   2      121.99      112.77      2.99 o 
  10   2   2      169.30      141.95      3.32 o 
  11   2   2        6.82        8.70      2.76 o 
  12   2   2       21.71       19.07      3.23 o 
  13   2   2      297.33      297.36      4.64 o 
  14   2   2       30.94       28.56      3.22 o 
  15   2   2       19.33       16.49      3.29 o 
  16   2   2       40.54       43.85      4.20 o 
  17   2   2        1.23        3.52      3.89 o 
  18   2   2       36.05       36.54      5.46 o 
  19   2   2       53.36       63.22      6.27 o 
  20   2   2       10.81       16.76      6.81 o 
  21   2   2       12.88       10.14      6.66 o 
  22   2   2       20.14       17.39      9.09 o 
 -22   3   2        7.14       11.54     13.70 o 
 -21   3   2        4.09        6.82      7.41 o 
 -20   3   2        8.03        9.48      6.95 o 
 -19   3   2        3.85        5.12      6.75 o 
 -18   3   2       14.85       14.57      5.42 o 
 -17   3   2        1.59        1.70      4.90 o 
 -16   3   2        0.42        2.14      3.90 o 
 -15   3   2        7.69       10.47      3.76 o 
 -14   3   2        0.17        4.96      3.37 o 
 -13   3   2        0.01        2.18      3.09 o 
 -12   3   2        0.74        2.34      3.03 o 
 -11   3   2       76.84       77.31      2.87 o 
 -10   3   2        0.56        3.51      2.34 o 
  -9   3   2        0.11        2.24      2.25 o 
  -8   3   2      235.62      231.07      6.30 o 
  -7   3   2      180.95      171.06      6.51 o 
  -6   3   2       39.38       47.18      2.64 o 
  -5   3   2       27.86       25.19      1.77 o 
  -4   3   2     1094.85      973.97     38.00 o 
  -3   3   2     2258.72     2385.03     73.46 o 
  -2   3   2      188.85      224.28      5.34 o 
  -1   3   2       34.28       33.76      1.54 o 
   0   3   2     2542.99     2623.78     91.66 o 
   1   3   2     3353.70     3472.97     71.80 o 
   2   3   2      149.92      194.73      6.41 o 
   3   3   2      128.57      108.40      4.68 o 
   4   3   2      217.48      253.20      3.47 o 
   5   3   2      654.63      658.69     17.42 o 
   6   3   2       38.99       38.03      2.78 o 
   7   3   2       36.07       31.01      3.43 o 
   8   3   2       91.23       80.85      3.37 o 
   9   3   2       19.86       19.58      3.05 o 
  10   3   2      126.64      127.19      4.72 o 
  11   3   2      147.49      154.24      3.85 o 
  12   3   2      105.63      111.31      4.51 o 
  13   3   2       21.86       22.48      4.04 o 
  14   3   2        0.83        2.33      3.61 o 
  15   3   2        7.01       13.16      3.80 o 
  16   3   2       32.04       36.50      4.28 o 
  17   3   2      124.61      140.35      5.42 o 
  18   3   2        0.01        5.84      4.48 o 
  19   3   2        2.93        5.44      5.68 o 
  20   3   2       46.71       44.94      6.49 o 
  21   3   2        0.01       -5.59      9.94 o 
 -20   4   2        2.50        7.39     12.24 o 
 -19   4   2        0.95        0.57      7.02 o 
 -18   4   2        3.43       -1.90      7.13 o 
 -17   4   2        1.56        3.53      4.88 o 
 -16   4   2        0.38        2.52      4.39 o 
 -15   4   2       54.66       63.36      4.78 o 
 -14   4   2       81.02       79.29      4.32 o 
 -13   4   2       18.00       21.98      3.44 o 
 -12   4   2       33.28       29.64      3.52 o 
 -11   4   2       41.49       43.28      3.26 o 
 -10   4   2      108.53      108.66      4.37 o 
  -9   4   2        2.42        1.81      2.46 o 
  -8   4   2       12.67       11.28      2.54 o 
  -7   4   2      207.35      191.61     11.07 o 
  -6   4   2      187.25      186.26     12.77 o 
  -5   4   2       17.96       16.69      2.16 o 
  -4   4   2       30.37       20.80      1.90 o 
  -3   4   2       20.82       21.82      1.89 o 
  -2   4   2        3.98        5.36      1.86 o 
  -1   4   2        0.04        1.59      2.17 o 
   0   4   2       22.03       20.01      2.08 o 
   1   4   2       17.39       16.27      1.77 o 
   2   4   2       75.29       69.99      4.16 o 
   3   4   2        2.80        2.10      1.90 o 
   4   4   2      355.36      367.07     17.74 o 
   5   4   2       75.11       71.48      6.43 o 
   6   4   2        4.48        3.48      2.57 o 
   7   4   2      174.31      194.56      9.34 o 
   8   4   2      152.00      149.66      5.19 o 
   9   4   2       88.69       85.47      3.55 o 
  10   4   2        1.83        7.34      3.63 o 
  11   4   2       12.03       12.27      3.56 o 
  12   4   2        0.30        2.36      3.57 o 
  13   4   2       49.72       49.39      4.07 o 
  14   4   2        0.12        3.60      3.86 o 
  15   4   2       17.60       17.79      4.02 o 
  16   4   2        3.70        6.23      4.30 o 
  17   4   2       10.00        9.34      4.74 o 
  18   4   2        8.62        5.21      4.68 o 
  19   4   2        6.91        9.01      5.05 o 
  20   4   2       12.36       14.06     14.06 o 
 -18   5   2       92.29       95.81     11.06 o 
 -17   5   2        0.07       14.74      5.71 o 
 -16   5   2       14.40       16.40      5.98 o 
 -15   5   2       44.11       49.84      6.17 o 
 -14   5   2       60.50       64.53      5.39 o 
 -13   5   2       13.23       16.76      4.68 o 
 -12   5   2       20.40       16.33      4.56 o 
 -11   5   2       65.75       79.04      7.35 o 
 -10   5   2       11.76       12.81      3.34 o 
  -9   5   2       58.78       57.80      3.66 o 
  -8   5   2       88.69      111.16      5.83 o 
  -7   5   2       67.42       88.31      5.96 o 
  -6   5   2      146.39      138.85      7.65 o 
  -5   5   2       42.21       29.74      3.74 o 
  -4   5   2       21.47       14.25      2.94 o 
  -3   5   2      136.44      119.87     17.02 o 
  -2   5   2      235.40      218.98     29.85 o 
  -1   5   2        1.21        1.52      2.53 o 
   0   5   2        0.22        1.29      2.77 o 
   1   5   2      197.44      184.71     19.74 o 
   2   5   2        1.88        0.24      2.74 o 
   3   5   2       15.00       15.54      3.64 o 
   4   5   2       38.79       36.86      4.59 o 
   5   5   2      140.33      163.93     17.86 o 
   6   5   2        0.01        1.12      3.39 o 
   7   5   2      149.16      160.57     10.89 o 
   8   5   2       47.52       46.95      5.01 o 
   9   5   2       57.58       63.64      4.36 o 
  10   5   2       31.61       30.31      4.06 o 
  11   5   2      210.35      238.30     10.83 o 
  12   5   2       35.56       43.89      4.20 o 
  13   5   2        0.04        1.47      4.04 o 
  14   5   2       33.24       32.61      4.39 o 
  15   5   2       44.98       46.20      4.69 o 
  16   5   2       40.67       43.66      5.48 o 
  17   5   2        1.92        3.72      5.27 o 
  18   5   2        1.20        2.14      7.42 o 
 -16   6   2        2.05        2.06      7.65 o 
 -15   6   2        1.61        2.89      5.87 o 
 -14   6   2        8.89       12.17      5.91 o 
 -13   6   2        0.21       -2.63      5.66 o 
 -12   6   2       18.66       12.92      5.06 o 
 -11   6   2        4.50        7.43      4.74 o 
 -10   6   2       54.38       69.67      7.70 o 
  -9   6   2        2.78        5.29      4.41 o 
  -8   6   2       29.64       28.55      4.60 o 
  -7   6   2        3.18        2.68      3.48 o 
  -6   6   2        0.58        0.57      3.03 o 
  -5   6   2       56.31       42.52      5.46 o 
  -4   6   2        2.19        1.46      3.47 o 
  -3   6   2        7.82        3.19      3.74 o 
  -2   6   2        6.10        0.80      4.32 o 
  -1   6   2       18.26        9.93      4.27 o 
   0   6   2        0.12        1.01      3.67 o 
   1   6   2       66.59       52.96     10.67 o 
   2   6   2      189.47      231.96     41.05 o 
   3   6   2      197.00      201.46     50.03 o 
   4   6   2      180.71      196.57     35.87 o 
   5   6   2        0.53        1.77      4.34 o 
   6   6   2       28.80       26.27      6.07 o 
   7   6   2        1.07        0.41      4.86 o 
   8   6   2        0.00        1.72      4.86 o 
   9   6   2        0.09        0.28      5.20 o 
  10   6   2        5.18        5.11      6.20 o 
  11   6   2        0.07       -1.49      5.11 o 
  12   6   2        0.42        2.30      5.51 o 
  13   6   2        2.84        2.37      5.51 o 
  14   6   2        0.08        5.10      5.80 o 
 -13   7   2        0.08       13.97      8.89 o 
 -12   7   2        0.02       -1.72      8.07 o 
 -11   7   2        6.26        6.20      6.77 o 
 -10   7   2        0.29        3.55      8.56 o 
  -9   7   2        2.44        6.79      9.60 o 
  -8   7   2       10.39       11.98      9.22 o 
  -7   7   2       12.76       12.87      8.25 o 
  -6   7   2       22.85        8.08      8.36 o 
  -5   7   2        1.67       -1.32      8.44 o 
  -4   7   2       21.62       18.43      7.15 o 
  -3   7   2        3.88        6.34      5.86 o 
  -2   7   2        0.26        1.18      5.90 o 
  -1   7   2        0.54       -0.18      6.01 o 
   0   7   2        4.80        2.89      6.02 o 
   1   7   2       20.01       21.27      7.08 o 
   2   7   2       15.56       13.76      8.21 o 
   3   7   2       21.72        8.68      9.69 o 
   4   7   2        0.03       -0.71      6.38 o 
   5   7   2       15.87       16.62      6.32 o 
   6   7   2        1.37        9.44      6.19 o 
   7   7   2        1.08        6.64      5.82 o 
   8   7   2        2.14        0.08      6.42 o 
   9   7   2        1.80        3.85      5.45 o 
  10   7   2        0.15        2.14      5.66 o 
  11   7   2        1.27       -4.67      7.95 o 
  12   7   2       11.04       15.86     14.06 o 
  -5   8   2        2.05        0.72     19.47 o 
  -4   8   2        2.23       -4.69     18.03 o 
  -3   8   2        2.89       -0.36     15.14 o 
  -2   8   2        0.62        7.16      9.03 o 
  -1   8   2        0.48        1.96     10.95 o 
   0   8   2        0.00        2.50     10.27 o 
   1   8   2        0.00        7.73     11.03 o 
   2   8   2        0.18        2.60      9.60 o 
   3   8   2        0.01        0.02      9.93 o 
   4   8   2        0.15       -1.16      9.87 o 
   5   8   2        0.99        2.67      9.60 o 
   6   8   2        0.92       11.49      9.33 o 
   7   8   2        1.39        0.72     14.06 o 
 -23   1   3       11.27       13.20      7.61 o 
 -22   1   3        2.67        8.51      6.26 o 
 -21   1   3       10.46        9.59      6.15 o 
 -20   1   3       84.66       92.01      6.81 o 
 -19   1   3        4.29        5.63      5.14 o 
 -18   1   3        2.27        3.89      4.84 o 
 -17   1   3       40.62       48.74      5.18 o 
 -16   1   3      245.77      270.15      6.71 o 
 -15   1   3      262.28      263.67      6.70 o 
 -14   1   3      152.81      137.95      4.91 o 
 -13   1   3       13.20       16.43      3.11 o 
 -12   1   3      228.94      232.22      5.48 o 
 -11   1   3      216.15      179.94      4.85 o 
 -10   1   3      155.28      152.24      4.72 o 
  -9   1   3      296.17      375.92     10.78 o 
  -8   1   3        9.98        2.20      1.81 o 
  -7   1   3       94.97       71.65      2.51 o 
  -6   1   3      221.24      343.59      6.57 o 
  -5   1   3     6391.50     6540.39     66.68 o 
  -4   1   3     1530.65     1784.81     32.65 o 
  -3   1   3     3887.77     4222.55     81.31 o 
  -2   1   3    21338.58    23019.01    562.65 o 
  -1   1   3    28725.01    31895.14    774.58 o 
   0   1   3     6625.98     8293.57    115.11 o 
   1   1   3      580.25      805.34     14.09 o 
   2   1   3     2351.79     2755.60     19.79 o 
   3   1   3     3251.44     3130.41     50.86 o 
   4   1   3     1510.78     1680.09     13.84 o 
   5   1   3      942.62      973.70      8.86 o 
   6   1   3      498.49      534.29      4.57 o 
   7   1   3     4002.21     4261.06     24.41 o 
   8   1   3        9.43       11.06      1.93 o 
   9   1   3      191.54      168.17      4.45 o 
  10   1   3        0.02        0.92      1.85 o 
  11   1   3      285.76      247.69      3.84 o 
  12   1   3      157.26      133.37      3.41 o 
  13   1   3        4.93        6.12      2.52 o 
  14   1   3      485.43      492.83      7.17 o 
  15   1   3        5.82       10.10      3.11 o 
  16   1   3        7.10        7.40      3.44 o 
  17   1   3      131.88      110.41      4.95 o 
  18   1   3      260.04      253.39      8.85 o 
  19   1   3       77.81       81.34      6.32 o 
  20   1   3       51.94       52.94      7.11 o 
  21   1   3       24.36       20.41      6.08 o 
  22   1   3       29.83       15.14     11.54 o 
 -23   2   3        9.15        4.33     11.90 o 
 -22   2   3       16.64       26.65      6.87 o 
 -21   2   3        7.10       14.05      5.60 o 
 -20   2   3        2.00        0.68      5.10 o 
 -19   2   3       62.36       71.54      5.44 o 
 -18   2   3       11.17        8.66      5.18 o 
 -17   2   3        3.62        9.90      4.67 o 
 -16   2   3        9.20       11.97      4.86 o 
 -15   2   3       26.02       29.07      3.75 o 
 -14   2   3        3.34        2.89      3.05 o 
 -13   2   3      165.38      156.44      4.09 o 
 -12   2   3       95.33       92.73      5.21 o 
 -11   2   3       13.65       14.98      2.82 o 
 -10   2   3      391.79      419.43      4.57 o 
  -9   2   3      146.30      130.78      3.99 o 
  -8   2   3        1.20        2.81      1.89 o 
  -7   2   3      253.54      295.14      3.97 o 
  -6   2   3       23.74       23.79      1.74 o 
  -5   2   3       19.29        8.27      1.19 o 
  -4   2   3        3.80        3.31      1.05 o 
  -3   2   3       28.91       18.35      1.87 o 
  -2   2   3      628.73      626.89     30.64 o 
  -1   2   3      108.70      105.26      6.52 o 
   0   2   3      340.07      348.98      9.94 o 
   1   2   3        0.64        0.11      0.80 o 
   2   2   3      601.30      586.23      7.45 o 
   3   2   3       68.57       76.46      2.36 o 
   4   2   3      132.56       96.05      4.55 o 
   5   2   3       97.01       67.31      8.15 o 
   6   2   3      248.51      200.78      5.02 o 
   7   2   3      956.20      961.10     14.53 o 
   8   2   3       22.94       31.29      2.39 o 
   9   2   3       68.12       50.78      2.74 o 
  10   2   3      726.48      672.30     10.87 o 
  11   2   3      265.34      252.31      6.06 o 
  12   2   3       48.55       58.43      3.14 o 
  13   2   3       95.26       72.82      3.65 o 
  14   2   3      110.53       99.25      4.17 o 
  15   2   3       22.46       17.04      3.81 o 
  16   2   3       17.83       17.93      4.04 o 
  17   2   3        1.90        1.88      4.10 o 
  18   2   3        8.68        7.99      5.40 o 
  19   2   3        0.33        7.76      5.75 o 
  20   2   3       11.06        8.77      5.72 o 
  21   2   3        4.03        4.13      6.88 o 
 -22   3   3        2.69        0.00     14.42 o 
 -21   3   3        0.69        4.72      6.08 o 
 -20   3   3        8.40        8.18      6.24 o 
 -19   3   3        1.06        2.22      6.12 o 
 -18   3   3        0.06        3.42      5.54 o 
 -17   3   3       29.64       38.10      5.05 o 
 -16   3   3      199.00      220.87     12.02 o 
 -15   3   3       52.13       55.81      4.81 o 
 -14   3   3        5.85        6.79      3.36 o 
 -13   3   3        2.36        4.41      3.20 o 
 -12   3   3        2.53        2.35      2.59 o 
 -11   3   3       49.92       48.65      2.91 o 
 -10   3   3      180.37      202.72      4.39 o 
  -9   3   3      418.74      430.19     14.03 o 
  -8   3   3      107.26      106.37      2.76 o 
  -7   3   3      268.42      276.96      5.92 o 
  -6   3   3        3.02        3.44      1.68 o 
  -5   3   3      254.34      175.65     13.50 o 
  -4   3   3        2.22        1.02      1.09 o 
  -3   3   3      273.75      240.63     13.02 o 
  -2   3   3      176.63      146.37      8.68 o 
  -1   3   3     1700.70     1691.02     71.35 o 
   0   3   3       88.20      113.47      4.43 o 
   1   3   3       45.08       45.54      2.52 o 
   2   3   3      424.29      484.78      7.82 o 
   3   3   3      255.16      231.40      4.34 o 
   4   3   3      720.57      825.88     16.12 o 
   5   3   3      107.68      146.46      3.37 o 
   6   3   3       71.22       64.15      4.30 o 
   7   3   3      303.69      314.03      8.22 o 
   8   3   3       37.35       41.68      3.29 o 
   9   3   3      154.31      154.99      7.38 o 
  10   3   3      209.69      219.37      5.46 o 
  11   3   3      114.44      100.02      3.87 o 
  12   3   3       52.59       45.54      3.36 o 
  13   3   3       33.06       37.12      3.52 o 
  14   3   3      204.33      205.00      5.65 o 
  15   3   3        1.60        5.63      3.95 o 
  16   3   3        1.49        7.79      3.96 o 
  17   3   3      110.62      112.66      5.24 o 
  18   3   3       22.19       24.25      4.54 o 
  19   3   3        0.03        1.76      5.95 o 
  20   3   3       28.85       27.66      6.57 o 
  21   3   3       15.93       21.63     14.06 o 
 -20   4   3        4.49        0.02     11.84 o 
 -19   4   3        0.46        4.02      7.21 o 
 -18   4   3       12.85        9.55      6.97 o 
 -17   4   3       13.69       15.13      5.23 o 
 -16   4   3      119.92      116.05     11.29 o 
 -15   4   3        1.18        9.69      4.94 o 
 -14   4   3        4.18        7.56      4.13 o 
 -13   4   3       43.68       47.92      4.36 o 
 -12   4   3       67.86       79.07      4.47 o 
 -11   4   3        4.67        3.87      3.12 o 
 -10   4   3       56.98       42.47      3.19 o 
  -9   4   3      331.94      332.70      7.53 o 
  -8   4   3      138.19      150.23      8.25 o 
  -7   4   3        1.67        1.03      2.30 o 
  -6   4   3      144.92      121.35      6.59 o 
  -5   4   3     1634.36     1495.61     79.88 o 
  -4   4   3        0.42       -0.11      2.01 o 
  -3   4   3       11.73        7.72      1.83 o 
  -2   4   3      203.61      177.90     16.01 o 
  -1   4   3      155.07      122.80     13.37 o 
   0   4   3      548.95      543.98     43.41 o 
   1   4   3       62.62       62.81      5.02 o 
   2   4   3      321.12      324.33     22.98 o 
   3   4   3        1.10        1.18      1.84 o 
   4   4   3        5.91        5.55      2.18 o 
   5   4   3       95.43       96.67      4.84 o 
   6   4   3      153.33      156.42      6.31 o 
   7   4   3      891.34      959.79     23.77 o 
   8   4   3       22.28       22.01      3.13 o 
   9   4   3      334.64      358.45      8.07 o 
  10   4   3      676.07      759.86     19.52 o 
  11   4   3      105.17      116.75      4.72 o 
  12   4   3       37.05       30.13      3.80 o 
  13   4   3        2.23        1.86      3.56 o 
  14   4   3       40.24       49.89      4.16 o 
  15   4   3       14.24       17.73      4.36 o 
  16   4   3        5.70        5.87      4.18 o 
  17   4   3        0.36        2.30      4.41 o 
  18   4   3        5.51        9.53      4.71 o 
  19   4   3        1.42        0.96      5.89 o 
  20   4   3       11.90        7.21     15.14 o 
 -18   5   3       27.94       36.21      8.48 o 
 -17   5   3       19.49       13.04      5.75 o 
 -16   5   3        3.04       10.81      5.78 o 
 -15   5   3        3.21        4.17      5.47 o 
 -14   5   3       11.70       14.26      5.19 o 
 -13   5   3        7.95        8.63      4.80 o 
 -12   5   3        7.84       11.37      4.25 o 
 -11   5   3        0.38        3.92      4.04 o 
 -10   5   3        0.88        3.43      3.59 o 
  -9   5   3        0.03        0.62      3.54 o 
  -8   5   3       54.57       57.17      3.95 o 
  -7   5   3        0.05       -0.58      2.68 o 
  -6   5   3        0.19        0.05      2.40 o 
  -5   5   3       12.37        8.49      2.55 o 
  -4   5   3       86.80       78.28     10.01 o 
  -3   5   3        2.97        2.65      2.29 o 
  -2   5   3       84.43       62.18     10.44 o 
  -1   5   3       57.82       44.95      9.30 o 
   0   5   3        1.79        3.05      3.02 o 
   1   5   3       95.38      111.54     12.71 o 
   2   5   3        2.78        2.70      2.81 o 
   3   5   3        6.90        1.05      2.80 o 
   4   5   3       10.30        8.11      3.09 o 
   5   5   3        3.62        2.81      3.27 o 
   6   5   3       31.69       25.01      3.71 o 
   7   5   3       92.74       91.69      6.23 o 
   8   5   3        2.40        5.15      3.67 o 
   9   5   3       23.12       18.63      3.84 o 
  10   5   3        1.08        1.73      3.94 o 
  11   5   3        0.07        5.44      4.02 o 
  12   5   3       52.29       45.37      4.19 o 
  13   5   3        0.23        2.62      4.06 o 
  14   5   3        6.05        4.98      4.44 o 
  15   5   3       10.26       10.16      4.89 o 
  16   5   3       23.79       24.94      5.40 o 
  17   5   3        9.82       11.14      6.37 o 
  18   5   3        3.71        7.71     10.30 o 
 -16   6   3        2.66        2.52      8.01 o 
 -15   6   3       10.88       13.96      5.94 o 
 -14   6   3        2.22        5.42      5.47 o 
 -13   6   3        4.45        9.57      5.83 o 
 -12   6   3        0.69        5.29      4.71 o 
 -11   6   3        0.12        4.75      4.61 o 
 -10   6   3        2.90        3.36      4.43 o 
  -9   6   3       11.44       19.77      4.40 o 
  -8   6   3       70.10       99.75      6.55 o 
  -7   6   3        0.00        0.80      3.80 o 
  -6   6   3        0.40        1.04      3.14 o 
  -5   6   3       17.28       12.63      3.78 o 
  -4   6   3        4.47        1.89      3.87 o 
  -3   6   3        0.03       -0.90      3.65 o 
  -2   6   3        9.25        4.99      3.72 o 
  -1   6   3       42.76       28.81      7.32 o 
   0   6   3       24.27       25.51      4.96 o 
   1   6   3        6.11        6.86      3.51 o 
   2   6   3      236.44      288.13     72.11 o 
   3   6   3        1.33        3.96      5.07 o 
   4   6   3        8.81       13.83      4.44 o 
   5   6   3       25.66       28.04      6.10 o 
   6   6   3       20.21       28.45      5.08 o 
   7   6   3       12.19       17.48      5.29 o 
   8   6   3        0.69        5.39      5.00 o 
   9   6   3        2.87        3.29      5.41 o 
  10   6   3       30.85       52.37      6.95 o 
  11   6   3       27.97       30.18      5.33 o 
  12   6   3        4.47       -4.33      5.20 o 
  13   6   3       20.85       29.26      6.75 o 
  14   6   3       13.70       15.04      5.78 o 
  15   6   3        2.59        9.01     11.54 o 
 -13   7   3        1.39        6.33      8.03 o 
 -12   7   3        0.30       -6.13     17.30 o 
 -11   7   3        0.13        4.31      8.41 o 
 -10   7   3        8.47        8.61      9.92 o 
  -9   7   3        1.55        5.08      9.01 o 
  -8   7   3        3.85        3.71      8.24 o 
  -7   7   3        8.24        2.46      8.58 o 
  -6   7   3       17.15        7.63      8.58 o 
  -5   7   3        0.22        4.87      8.05 o 
  -4   7   3        2.29        1.80      6.50 o 
  -3   7   3        0.06        2.05      5.49 o 
  -2   7   3       10.11        8.69      5.95 o 
  -1   7   3        0.02        0.38      5.70 o 
   0   7   3        5.30        6.69      7.80 o 
   1   7   3        0.05        5.48      7.83 o 
   2   7   3        8.64        7.28      7.28 o 
   3   7   3       20.98       23.47      6.93 o 
   4   7   3        0.62        2.11      6.16 o 
   5   7   3        3.66        4.80      6.14 o 
   6   7   3        0.74        3.11      5.78 o 
   7   7   3        9.94        3.86      5.77 o 
   8   7   3        0.71        1.80      5.97 o 
   9   7   3        0.67        3.57      6.25 o 
  10   7   3        5.62        6.98      6.55 o 
  11   7   3        0.19       -3.16      6.89 o 
  12   7   3        0.19       -0.36     12.26 o 
  -6   8   3        2.79       -3.97     16.94 o 
  -5   8   3        4.15        0.32     12.20 o 
  -4   8   3        0.34       -1.02     13.25 o 
  -3   8   3        2.46       -3.88     11.18 o 
  -2   8   3        4.13       -2.81     10.91 o 
  -1   8   3        2.69        7.16      9.56 o 
   0   8   3        4.38        4.56      9.24 o 
   1   8   3        4.29        6.33      8.82 o 
   2   8   3        0.31        0.66      7.16 o 
   3   8   3        0.00       -3.26      8.82 o 
   4   8   3        2.91        0.07     10.20 o 
   5   8   3        1.49        2.96     10.20 o 
   6   8   3        4.16        3.24     16.94 o 
 -23   0   4       10.04        9.77      9.68 o 
 -22   0   4       30.32       24.62      9.81 o 
 -21   0   4       16.56       30.44      9.28 o 
 -20   0   4       89.26       91.65      9.68 o 
 -19   0   4        3.50        5.19      7.63 o 
 -18   0   4       63.31       53.31      6.64 o 
 -17   0   4       61.38       78.27      6.91 o 
 -16   0   4       30.71       40.48      6.36 o 
 -15   0   4        4.22       10.13      5.78 o 
 -14   0   4        0.05        2.31      5.65 o 
 -13   0   4       15.09       22.73      6.15 o 
 -12   0   4      216.57      229.36     11.45 o 
 -11   0   4      958.25      969.57     28.17 o 
 -10   0   4        3.40        0.08      1.94 o 
  -9   0   4        0.07        1.55      1.91 o 
  -8   0   4       10.53        9.84      3.66 o 
  -7   0   4     4923.70     4771.81    113.12 o 
  -6   0   4      582.83      543.62      9.57 o 
  -5   0   4      185.92      195.37      4.94 o 
  -4   0   4     1251.84     1313.84     16.70 o 
  -3   0   4    24415.47    27275.31    537.33 o 
  -2   0   4    19238.19    19591.77    115.18 o 
  -1   0   4      138.19      124.15      5.83 o 
   0   0   4     2782.08     3689.97    148.38 o 
   1   0   4      765.31      971.62     18.19 o 
   2   0   4     6048.38     6622.91    129.11 o 
   3   0   4        2.51        2.35      1.57 o 
   4   0   4     1162.66     1005.21      8.26 o 
   5   0   4     3046.75     3549.15     27.65 o 
   6   0   4      667.94      698.13      6.23 o 
   7   0   4     2290.32     2733.02     81.76 o 
   8   0   4     4062.28     4109.95     41.81 o 
   9   0   4      914.50      748.60     10.62 o 
  10   0   4       34.89       40.10      2.96 o 
  11   0   4       75.70       65.63      3.68 o 
  12   0   4      865.66      781.60     10.48 o 
  13   0   4      200.64      207.21      6.89 o 
  14   0   4        1.52        7.81      3.52 o 
  15   0   4        0.06        1.38      3.76 o 
  16   0   4      135.00      121.85      8.15 o 
  17   0   4      128.16      129.83      6.24 o 
  18   0   4       17.09       20.92      6.93 o 
  19   0   4      103.58       96.47      8.14 o 
  20   0   4       44.86       35.43      7.55 o 
  21   0   4        1.38        1.43     10.64 o 
 -23   1   4        0.60        4.09      7.32 o 
 -22   1   4        0.00        2.27      6.83 o 
 -21   1   4       10.93        6.66      6.36 o 
 -20   1   4       14.20       17.44      6.08 o 
 -19   1   4        1.26        1.98      5.08 o 
 -18   1   4       12.95       10.44      4.91 o 
 -17   1   4       45.29       44.10      5.07 o 
 -16   1   4        8.79       10.49      3.95 o 
 -15   1   4       10.20       16.81      4.35 o 
 -14   1   4      269.98      280.68      8.84 o 
 -13   1   4       22.92       22.42      3.27 o 
 -12   1   4        0.08        2.23      2.93 o 
 -11   1   4        0.03        0.94      2.74 o 
 -10   1   4       76.69       67.40      2.83 o 
  -9   1   4      317.91      345.11      6.63 o 
  -8   1   4       54.15       52.50      2.30 o 
  -7   1   4       83.04       93.34      2.38 o 
  -6   1   4      342.43      350.01      6.41 o 
  -5   1   4      125.21      152.99      3.56 o 
  -4   1   4      301.72      317.47      6.93 o 
  -3   1   4    16409.70    18229.56    224.03 o 
  -2   1   4      151.31      194.15      6.14 o 
  -1   1   4      397.87      451.39      9.26 o 
   0   1   4     8326.67     9672.21    155.08 o 
   1   1   4      850.70      956.13     13.36 o 
   2   1   4       22.82       32.56      1.17 o 
   3   1   4        6.65        9.08      1.00 o 
   4   1   4       97.36      126.02      2.12 o 
   5   1   4      216.41      309.24      2.81 o 
   6   1   4      588.71      684.52      6.83 o 
   7   1   4       61.59       60.82      1.97 o 
   8   1   4        4.13        3.17      1.94 o 
   9   1   4        0.03        1.56      2.18 o 
  10   1   4       14.15       19.07      2.38 o 
  11   1   4      711.63      705.70      5.34 o 
  12   1   4        0.33        2.11      2.81 o 
  13   1   4        7.22        8.95      2.70 o 
  14   1   4        7.14        7.38      2.60 o 
  15   1   4       11.35       14.12      3.04 o 
  16   1   4        9.56       14.85      3.52 o 
  17   1   4       20.40       18.99      4.21 o 
  18   1   4       41.32       43.62      5.68 o 
  19   1   4       66.94       71.51      5.70 o 
  20   1   4        5.73       12.10      5.44 o 
  21   1   4        4.00       10.29      6.02 o 
  22   1   4        2.23        2.88     10.82 o 
 -22   2   4       47.33       45.45      5.96 o 
 -21   2   4        5.37        3.28      5.58 o 
 -20   2   4        0.17        2.50      5.03 o 
 -19   2   4        4.70        9.55      5.40 o 
 -18   2   4       47.48       56.62      5.40 o 
 -17   2   4      158.59      179.91      7.42 o 
 -16   2   4       49.22       44.58      5.03 o 
 -15   2   4       42.81       42.94      4.72 o 
 -14   2   4       44.60       46.92      3.49 o 
 -13   2   4      331.00      332.34      9.59 o 
 -12   2   4       23.50       16.09      3.14 o 
 -11   2   4      520.62      500.39     12.13 o 
 -10   2   4     1242.18     1312.81     14.14 o 
  -9   2   4       13.90       16.73      2.48 o 
  -8   2   4      173.14      184.74      3.21 o 
  -7   2   4      497.65      405.88     10.10 o 
  -6   2   4     2299.27     2345.51     34.84 o 
  -5   2   4        9.96        9.57      1.29 o 
  -4   2   4      761.72      857.81     21.66 o 
  -3   2   4      282.30      193.11      6.14 o 
  -2   2   4      690.21      645.71     31.83 o 
  -1   2   4     3753.15     4058.12    151.49 o 
   0   2   4     1078.74     1097.66     30.35 o 
   1   2   4     1085.84     1438.59     17.50 o 
   2   2   4     1134.90     1152.44     13.41 o 
   3   2   4       11.93       13.68      1.04 o 
   4   2   4      253.63      209.89     14.69 o 
   5   2   4       48.09       43.71      2.32 o 
   6   2   4      127.28      126.15      5.64 o 
   7   2   4       97.40       82.52      3.07 o 
   8   2   4      725.34      674.59     16.85 o 
   9   2   4      349.70      331.55      5.80 o 
  10   2   4        4.79        6.61      2.73 o 
  11   2   4     1544.13     1461.85     18.86 o 
  12   2   4     1420.54     1297.54     23.72 o 
  13   2   4        7.17        0.72      3.14 o 
  14   2   4      169.43      159.57      4.81 o 
  15   2   4      108.54       80.21      4.19 o 
  16   2   4       74.51       76.10      4.71 o 
  17   2   4       39.76       41.66      4.61 o 
  18   2   4        5.52        5.42      4.55 o 
  19   2   4        9.62       11.81      5.67 o 
  20   2   4       12.61       12.86      6.03 o 
  21   2   4       25.93       27.38      6.37 o 
 -22   3   4        0.24        6.85     16.22 o 
 -21   3   4        5.05        5.51      6.19 o 
 -20   3   4        3.77        6.99      6.00 o 
 -19   3   4        0.16        1.01      5.61 o 
 -18   3   4       25.11       38.47      5.87 o 
 -17   3   4       61.88       63.07      5.78 o 
 -16   3   4        9.29       12.50      4.27 o 
 -15   3   4        6.81       14.28      4.04 o 
 -14   3   4      399.84      406.50     11.31 o 
 -13   3   4      170.39      169.57      5.29 o 
 -12   3   4       17.26       14.23      2.73 o 
 -11   3   4       31.16       26.34      2.79 o 
 -10   3   4      682.53      698.72     13.82 o 
  -9   3   4      210.75      200.36      6.59 o 
  -8   3   4      247.95      287.00     10.31 o 
  -7   3   4       28.84       21.88      1.86 o 
  -6   3   4       37.75       30.00      2.21 o 
  -5   3   4       61.81       51.15      2.90 o 
  -4   3   4       24.19       21.95      1.82 o 
  -3   3   4      505.58      465.33     26.91 o 
  -2   3   4       78.96       74.01      6.09 o 
  -1   3   4       11.16        7.45      1.52 o 
   0   3   4      146.13      123.99      6.02 o 
   1   3   4      101.07       59.66      3.95 o 
   2   3   4        0.29       -0.07      0.91 o 
   3   3   4      971.96     1092.61     36.18 o 
   4   3   4        5.22        2.01      1.89 o 
   5   3   4      258.70      217.04      8.34 o 
   6   3   4      757.95      892.12     13.99 o 
   7   3   4        3.58        2.64      2.68 o 
   8   3   4      227.83      230.95      5.06 o 
   9   3   4      131.98      128.02      4.38 o 
  10   3   4       18.13       16.81      3.49 o 
  11   3   4      112.28      113.69      4.36 o 
  12   3   4       11.84        9.72      3.24 o 
  13   3   4       22.20       14.14      3.27 o 
  14   3   4        9.49        3.71      3.32 o 
  15   3   4       72.55       80.27      4.92 o 
  16   3   4       98.83       97.61      4.88 o 
  17   3   4       11.04       12.85      4.25 o 
  18   3   4        0.61       -0.88      4.96 o 
  19   3   4       30.88       25.81      5.21 o 
  20   3   4       86.43       86.07      7.00 o 
 -20   4   4        0.89       -0.72     16.94 o 
 -19   4   4        8.48        6.03      7.12 o 
 -18   4   4        6.46        7.50      6.31 o 
 -17   4   4        1.27        2.33      6.78 o 
 -16   4   4        0.66        3.97      5.12 o 
 -15   4   4       11.61        3.90      4.79 o 
 -14   4   4        4.54        6.29      4.50 o 
 -13   4   4        1.07        2.60      3.87 o 
 -12   4   4       10.37       11.86      3.99 o 
 -11   4   4       52.76       48.45      4.28 o 
 -10   4   4       86.42       94.34      7.20 o 
  -9   4   4       17.20       21.30      2.88 o 
  -8   4   4        0.58        1.34      2.36 o 
  -7   4   4      502.47      435.38     41.43 o 
  -6   4   4        0.18        1.27      2.15 o 
  -5   4   4      201.78      175.52     10.62 o 
  -4   4   4      355.74      321.29     16.66 o 
  -3   4   4      293.38      266.22     20.18 o 
  -2   4   4      116.39       98.86      6.89 o 
  -1   4   4       20.21       16.54      2.11 o 
   0   4   4       34.44       27.79      3.47 o 
   1   4   4        0.09       -0.28      1.62 o 
   2   4   4      100.41      113.72      7.76 o 
   3   4   4       13.46       15.78      2.32 o 
   4   4   4      187.02      184.77      8.61 o 
   5   4   4        0.40        0.60      2.53 o 
   6   4   4       36.99       32.22      2.93 o 
   7   4   4      531.25      610.79     12.56 o 
   8   4   4       56.13       59.28      3.45 o 
   9   4   4      189.53      222.81      6.96 o 
  10   4   4       68.13       83.46      3.97 o 
  11   4   4        6.02        7.86      3.44 o 
  12   4   4       73.85       81.55      4.66 o 
  13   4   4       74.23       79.32      4.41 o 
  14   4   4        3.46        3.46      3.86 o 
  15   4   4        0.01        0.87      4.36 o 
  16   4   4        0.06        0.50      4.62 o 
  17   4   4       10.90       17.81      4.54 o 
  18   4   4        0.24        3.55      4.75 o 
  19   4   4        3.83        5.91      7.03 o 
 -18   5   4        0.08        2.28      7.04 o 
 -17   5   4        7.20        3.35      5.83 o 
 -16   5   4       33.14       25.76      6.30 o 
 -15   5   4        6.77       10.29      5.72 o 
 -14   5   4        1.89        9.49      5.48 o 
 -13   5   4        7.24       14.67      4.59 o 
 -12   5   4        2.04        4.57      4.31 o 
 -11   5   4        1.79        4.62      3.94 o 
 -10   5   4       30.81       31.92      4.30 o 
  -9   5   4       37.43       48.84      6.07 o 
  -8   5   4       30.56       32.54      4.18 o 
  -7   5   4       13.66       14.49      3.34 o 
  -6   5   4      174.32      181.67     12.99 o 
  -5   5   4       73.95       76.06      7.22 o 
  -4   5   4       48.63       55.78      8.80 o 
  -3   5   4      278.00      264.80     38.96 o 
  -2   5   4       51.34       43.74      7.43 o 
  -1   5   4      123.52       96.00     19.50 o 
   0   5   4      181.75      182.75     28.45 o 
   1   5   4      446.59      514.22     65.97 o 
   2   5   4       57.06       51.45      8.54 o 
   3   5   4        0.06       -0.08      2.81 o 
   4   5   4      168.65      180.93     21.77 o 
   5   5   4      261.91      276.58     32.75 o 
   6   5   4      116.03      127.65     13.09 o 
   7   5   4        9.06        4.84      3.63 o 
   8   5   4        3.98        3.63      4.61 o 
   9   5   4        6.03        9.81      5.16 o 
  10   5   4        5.34       10.18      4.26 o 
  11   5   4        5.67        8.56      4.50 o 
  12   5   4        4.68        5.07      4.54 o 
  13   5   4        2.05        2.52      4.42 o 
  14   5   4        2.50        3.49      4.65 o 
  15   5   4        0.72        1.63      4.75 o 
  16   5   4        0.02        1.83      5.33 o 
  17   5   4        6.74        9.51      6.43 o 
  18   5   4        0.11       -3.61     13.34 o 
 -16   6   4        0.68        1.44      8.43 o 
 -15   6   4        6.61        2.66      6.25 o 
 -14   6   4        0.56        4.41      5.56 o 
 -13   6   4       21.94       19.71      4.97 o 
 -12   6   4       71.60       94.59     15.32 o 
 -11   6   4        2.08        8.21      4.84 o 
 -10   6   4      130.39      168.36     17.05 o 
  -9   6   4       23.81       28.95      5.75 o 
  -8   6   4       44.68       52.79      6.79 o 
  -7   6   4        3.14        2.44      3.37 o 
  -6   6   4        9.40        5.43      3.80 o 
  -5   6   4        1.09        1.43      3.67 o 
  -4   6   4        0.87        2.03      4.25 o 
  -3   6   4        5.76        5.91      4.12 o 
  -2   6   4       18.93        7.50      3.98 o 
  -1   6   4        7.50        6.53      3.66 o 
   0   6   4        0.07        0.49      3.79 o 
   1   6   4       66.92       58.12     10.44 o 
   2   6   4       32.68       37.73      8.28 o 
   3   6   4       30.54       17.99      5.81 o 
   4   6   4       16.01       11.59      4.61 o 
   5   6   4        1.42        5.29      4.78 o 
   6   6   4        0.18        0.11      4.80 o 
   7   6   4        0.21        0.06      5.19 o 
   8   6   4        1.51        5.41      5.40 o 
   9   6   4        0.04        1.71      5.81 o 
  10   6   4        2.93        9.73      5.78 o 
  11   6   4        2.61        5.99      5.91 o 
  12   6   4        0.76       -3.17      4.99 o 
  13   6   4        0.56       -5.28      5.28 o 
  14   6   4        3.72        5.16      5.73 o 
  15   6   4       24.28       28.75      9.75 o 
 -12   7   4        0.68        6.13     19.11 o 
 -11   7   4        9.62       10.45     19.11 o 
 -10   7   4       30.60       14.06     11.90 o 
  -9   7   4       22.77       11.47      8.61 o 
  -8   7   4        7.75       -1.34      8.92 o 
  -7   7   4        0.16        7.00      9.05 o 
  -6   7   4        3.38        1.93      8.22 o 
  -5   7   4        0.12        1.54      7.26 o 
  -4   7   4        4.85        4.17      5.92 o 
  -3   7   4       12.60        9.02      5.08 o 
  -2   7   4        6.96        1.16      5.72 o 
  -1   7   4        0.06       -0.44      6.53 o 
   0   7   4        3.29        2.27      7.56 o 
   1   7   4        0.09        2.39      7.81 o 
   2   7   4        2.59        4.34      8.03 o 
   3   7   4        4.13        0.00      6.34 o 
   4   7   4        0.46       -4.10      6.78 o 
   5   7   4        4.25        4.56      5.77 o 
   6   7   4        0.08        0.91      5.91 o 
   7   7   4        0.11       -0.75      5.82 o 
   8   7   4        1.53        0.54      5.95 o 
   9   7   4        0.16        5.27      6.46 o 
  10   7   4        1.27        2.80      8.66 o 
  11   7   4        0.49       -0.19      9.75 o 
  -7   8   4        0.10       -7.21     20.19 o 
  -6   8   4       11.99       -2.16     17.66 o 
  -5   8   4        3.53        8.70     11.44 o 
  -4   8   4        1.53       12.73     13.38 o 
  -3   8   4        1.21        5.05     15.86 o 
  -2   8   4        1.96        8.04     12.68 o 
  -1   8   4        0.53        0.63      8.85 o 
   0   8   4        0.04       -0.45      8.63 o 
   1   8   4        0.00        2.38      9.21 o 
   2   8   4        5.12        1.96      7.20 o 
   3   8   4        0.08        0.90      9.53 o 
   4   8   4        1.84        0.36     14.78 o 
   5   8   4        2.27        1.44     18.39 o 
 -23   1   5       37.12       47.53     10.07 o 
 -22   1   5        0.05       -2.31      6.39 o 
 -21   1   5        5.94        9.59      6.29 o 
 -20   1   5        1.82        8.10      5.61 o 
 -19   1   5       83.23       77.31      5.84 o 
 -18   1   5        5.82        8.95      4.94 o 
 -17   1   5       38.21       42.58      4.84 o 
 -16   1   5      949.04      956.46     11.80 o 
 -15   1   5       83.69       85.26      4.52 o 
 -14   1   5      595.07      621.01     14.77 o 
 -13   1   5      450.84      457.25     16.76 o 
 -12   1   5     1048.89     1083.45     29.73 o 
 -11   1   5      644.49      638.57     11.27 o 
 -10   1   5      178.49      184.53      6.67 o 
  -9   1   5        4.90        4.66      2.24 o 
  -8   1   5     1908.25     1931.50     14.03 o 
  -7   1   5     1760.13     1797.40     31.04 o 
  -6   1   5      831.58      911.54     27.62 o 
  -5   1   5       55.91       67.92      1.55 o 
  -4   1   5     1253.42     1267.78     23.18 o 
  -3   1   5       64.80      121.09      4.01 o 
  -2   1   5     2531.61     3112.36     78.26 o 
  -1   1   5      238.92      151.09      3.43 o 
   0   1   5       15.29       17.25      1.26 o 
   1   1   5      231.68      181.84      3.17 o 
   2   1   5      643.85      662.23      8.55 o 
   3   1   5     3605.31     3633.04     26.41 o 
   4   1   5     1098.06     1143.13     23.90 o 
   5   1   5        0.73        0.62      0.87 o 
   6   1   5     1244.45     1279.63      7.54 o 
   7   1   5     1667.81     1638.69     11.88 o 
   8   1   5      454.35      380.12      4.67 o 
   9   1   5       16.10       10.77      2.34 o 
  10   1   5      345.96      292.42      3.91 o 
  11   1   5     1467.21     1310.95     14.37 o 
  12   1   5      343.55      315.25      4.77 o 
  13   1   5       29.91       18.69      2.79 o 
  14   1   5       45.62       36.63      3.19 o 
  15   1   5      124.86      107.36      3.92 o 
  16   1   5        2.88        4.00      3.53 o 
  17   1   5       53.49       44.51      4.20 o 
  18   1   5      120.82      130.33      6.07 o 
  19   1   5        0.03        8.87      5.29 o 
  20   1   5       12.36       17.76      5.30 o 
  21   1   5       31.56       24.77      6.21 o 
  22   1   5       19.37       18.75     11.18 o 
 -23   2   5        0.12       -1.21      9.13 o 
 -22   2   5        0.24        3.12      6.43 o 
 -21   2   5       12.53       13.93      6.93 o 
 -20   2   5       15.13       18.28      5.58 o 
 -19   2   5        7.44       12.46      5.19 o 
 -18   2   5        1.45        4.98      5.07 o 
 -17   2   5        8.27        7.87      4.86 o 
 -16   2   5        0.10        5.30      4.57 o 
 -15   2   5       60.33       57.96      4.33 o 
 -14   2   5        9.32        8.51      3.21 o 
 -13   2   5      115.61      123.68      3.73 o 
 -12   2   5       24.94       19.10      3.16 o 
 -11   2   5      156.37      156.02      4.85 o 
 -10   2   5       64.53       51.40      2.91 o 
  -9   2   5      132.75      133.06      3.33 o 
  -8   2   5        4.34        2.10      2.31 o 
  -7   2   5       39.02       38.94      3.60 o 
  -6   2   5      330.06      325.43     15.30 o 
  -5   2   5      148.44      122.73      7.91 o 
  -4   2   5     1485.04     1643.73     46.07 o 
  -3   2   5      465.08      496.30     10.90 o 
  -2   2   5        4.65        2.88      1.45 o 
  -1   2   5     1094.01     1361.33     24.03 o 
   0   2   5     1304.10     1374.37     19.94 o 
   1   2   5        2.05        0.77      0.72 o 
   2   2   5      728.37      954.51     14.08 o 
   3   2   5        5.33       11.11      1.25 o 
   4   2   5       45.94       30.66      1.62 o 
   5   2   5        0.16        3.83      1.54 o 
   6   2   5      203.20      185.49     11.59 o 
   7   2   5      154.03      145.09      4.06 o 
   8   2   5       42.52       45.81      2.20 o 
   9   2   5      195.81      178.66      3.65 o 
  10   2   5      610.46      574.26     12.19 o 
  11   2   5      147.63      171.48      5.24 o 
  12   2   5       48.26       38.70      3.37 o 
  13   2   5       48.71       50.25      3.57 o 
  14   2   5        3.80        3.51      3.72 o 
  15   2   5       64.61       59.70      4.43 o 
  16   2   5       21.67       18.85      4.04 o 
  17   2   5        3.84        8.07      4.46 o 
  18   2   5       71.85       66.61      5.35 o 
  19   2   5       67.60       66.09      6.56 o 
  20   2   5        3.58        5.77      5.30 o 
  21   2   5       38.42       37.40      9.70 o 
 -22   3   5        8.94       29.92     20.19 o 
 -21   3   5        2.95        5.41      7.42 o 
 -20   3   5        8.13       13.59      6.58 o 
 -19   3   5        0.26        8.94      6.03 o 
 -18   3   5        0.62        4.79      5.69 o 
 -17   3   5        0.72        4.62      5.39 o 
 -16   3   5       33.79       40.45      5.26 o 
 -15   3   5        1.51        1.83      3.94 o 
 -14   3   5      264.14      256.25     12.77 o 
 -13   3   5        1.97        3.20      3.18 o 
 -12   3   5      203.71      192.81     10.41 o 
 -11   3   5       22.19       23.10      3.11 o 
 -10   3   5       28.19       34.77      2.89 o 
  -9   3   5        2.65        3.97      2.29 o 
  -8   3   5      262.34      251.98     12.61 o 
  -7   3   5      597.74      537.34     33.37 o 
  -6   3   5       54.86       54.00      3.73 o 
  -5   3   5      383.54      308.17     16.27 o 
  -4   3   5       74.23       62.79      3.83 o 
  -3   3   5      146.59      120.52      4.58 o 
  -2   3   5        0.11        0.55      1.08 o 
  -1   3   5      354.05      379.75     15.94 o 
   0   3   5      565.41      583.75     28.52 o 
   1   3   5      299.60      268.64     16.35 o 
   2   3   5      353.88      374.67     20.40 o 
   3   3   5     2296.00     2537.26     59.62 o 
   4   3   5       51.64       38.88      2.15 o 
   5   3   5       13.54       15.91      2.10 o 
   6   3   5      376.49      385.80     13.23 o 
   7   3   5       29.75       33.36      2.79 o 
   8   3   5        0.72       -0.12      3.45 o 
   9   3   5      282.87      297.30      8.66 o 
  10   3   5        0.45        0.02      3.39 o 
  11   3   5      175.97      202.14      5.46 o 
  12   3   5      303.06      306.37      9.24 o 
  13   3   5        1.26        2.56      3.40 o 
  14   3   5        8.60        7.80      3.68 o 
  15   3   5        9.38        5.51      4.31 o 
  16   3   5        0.23        0.61      4.87 o 
  17   3   5        0.09        1.40      5.02 o 
  18   3   5       15.88       16.54      5.64 o 
  19   3   5        4.13       10.21      5.65 o 
  20   3   5       29.62       40.05      7.03 o 
 -20   4   5       21.69       18.39     18.03 o 
 -19   4   5       36.44       40.55      7.18 o 
 -18   4   5        7.51       11.44      7.39 o 
 -17   4   5       32.20       33.93      7.05 o 
 -16   4   5       52.42       56.59      8.91 o 
 -15   4   5       49.73       35.89      5.22 o 
 -14   4   5       69.94       72.76      5.97 o 
 -13   4   5        1.28        1.12      4.18 o 
 -12   4   5        0.26        2.40      3.47 o 
 -11   4   5       32.25       38.61      3.67 o 
 -10   4   5        6.74        6.57      3.37 o 
  -9   4   5       34.52       43.01      4.39 o 
  -8   4   5       29.33       34.23      3.17 o 
  -7   4   5      450.49      411.32     40.85 o 
  -6   4   5       38.09       42.71      5.02 o 
  -5   4   5       18.70       21.48      2.41 o 
  -4   4   5     1274.83     1389.53     65.30 o 
  -3   4   5        3.01        2.16      2.21 o 
  -2   4   5       16.23       14.80      2.30 o 
  -1   4   5      323.11      275.81     23.75 o 
   0   4   5      132.32      114.68      9.63 o 
   1   4   5       38.34       39.12      3.04 o 
   2   4   5        8.37        4.90      2.14 o 
   3   4   5      224.06      205.39     14.46 o 
   4   4   5      351.96      382.58     11.33 o 
   5   4   5        3.55        3.35      2.46 o 
   6   4   5       13.87       16.56      2.75 o 
   7   4   5      451.80      499.39     10.36 o 
   8   4   5       72.84       77.98      4.72 o 
   9   4   5       51.94       53.11      3.71 o 
  10   4   5      136.09      157.77      5.47 o 
  11   4   5        1.27        2.48      3.37 o 
  12   4   5        3.52        7.96      3.46 o 
  13   4   5       57.44       63.74      4.20 o 
  14   4   5       53.47       56.14      4.37 o 
  15   4   5      121.84      139.64      6.17 o 
  16   4   5        7.78       14.48      5.15 o 
  17   4   5        5.79       10.78      5.02 o 
  18   4   5        8.58        7.09      5.31 o 
  19   4   5       36.39       43.79      7.77 o 
 -18   5   5        3.02        4.40      7.89 o 
 -17   5   5        0.22        0.07      6.13 o 
 -16   5   5        8.77        3.15      5.87 o 
 -15   5   5        4.00        7.47      5.56 o 
 -14   5   5        1.60        0.21      4.97 o 
 -13   5   5        4.48       10.75      4.48 o 
 -12   5   5        6.32        8.30      4.28 o 
 -11   5   5        2.90        2.72      4.11 o 
 -10   5   5        1.14        3.86      3.45 o 
  -9   5   5       17.62       11.48      3.48 o 
  -8   5   5       15.03       11.20      3.36 o 
  -7   5   5       13.83       10.56      3.33 o 
  -6   5   5       28.32       26.29      3.41 o 
  -5   5   5      122.04       84.75     12.37 o 
  -4   5   5        0.00        0.99      2.65 o 
  -3   5   5       13.47        8.40      3.40 o 
  -2   5   5      136.70      133.24     22.85 o 
  -1   5   5       12.14        4.44      3.61 o 
   0   5   5        9.86        5.15      3.20 o 
   1   5   5      126.46      113.10     14.20 o 
   2   5   5        0.42        0.99      3.39 o 
   3   5   5      219.16      235.31     30.32 o 
   4   5   5        7.11        4.06      3.43 o 
   5   5   5       21.07       18.02      3.61 o 
   6   5   5        0.18        3.78      3.70 o 
   7   5   5        4.04        7.44      3.85 o 
   8   5   5        0.38        3.63      3.82 o 
   9   5   5       36.25       35.69      5.51 o 
  10   5   5        9.11       13.40      5.32 o 
  11   5   5        9.44       12.99      5.64 o 
  12   5   5        4.15        4.39      5.56 o 
  13   5   5       10.55        8.89      5.35 o 
  14   5   5        0.00       -0.14      5.24 o 
  15   5   5        5.88        9.68      5.59 o 
  16   5   5        3.05        0.11      5.82 o 
  17   5   5        0.86        2.88     18.75 o 
 -16   6   5        4.44        2.61      8.49 o 
 -15   6   5        0.11       -3.03      6.32 o 
 -14   6   5        3.76        4.67      5.22 o 
 -13   6   5        8.89       15.99      5.05 o 
 -12   6   5       51.91       51.11      6.91 o 
 -11   6   5       37.38       48.47      6.96 o 
 -10   6   5        2.98       11.65      4.60 o 
  -9   6   5       46.07       60.43      6.03 o 
  -8   6   5        7.21        6.65      4.38 o 
  -7   6   5        6.40        3.24      4.00 o 
  -6   6   5       10.62       11.76      4.68 o 
  -5   6   5        8.90       10.33      4.46 o 
  -4   6   5       78.98       60.73     13.62 o 
  -3   6   5       17.73       16.60      4.54 o 
  -2   6   5        8.19        6.32      4.48 o 
  -1   6   5       43.81       41.90     11.72 o 
   0   6   5       79.71       82.93     17.15 o 
   1   6   5       14.18        6.74      4.07 o 
   2   6   5        0.29        0.31      3.83 o 
   3   6   5        7.11       10.14      3.66 o 
   4   6   5       39.78       35.35      7.28 o 
   5   6   5        0.01        2.10      5.29 o 
   6   6   5        3.43        5.40      5.07 o 
   7   6   5        3.74        7.81      5.20 o 
   8   6   5        0.00        4.01      5.60 o 
   9   6   5        8.66       11.07      5.76 o 
  10   6   5       33.86       40.24      6.12 o 
  11   6   5        2.53        6.84      5.59 o 
  12   6   5        1.12        1.46      5.93 o 
  13   6   5        3.56        4.50      5.47 o 
  14   6   5        3.68        1.52      8.98 o 
 -13   7   5        0.00        6.13     13.70 o 
 -12   7   5        1.77       10.57     10.65 o 
 -11   7   5        1.02        5.89      9.87 o 
 -10   7   5        6.92       12.60      7.45 o 
  -9   7   5        0.34        7.65     10.02 o 
  -8   7   5        1.46        9.54      9.45 o 
  -7   7   5        3.60        0.06      8.39 o 
  -6   7   5        1.84        5.85      9.35 o 
  -5   7   5       23.45       20.24      6.52 o 
  -4   7   5       14.86       10.09      6.33 o 
  -3   7   5        3.89        4.17      5.13 o 
  -2   7   5        0.17        0.37      5.22 o 
  -1   7   5       15.26       11.95      6.52 o 
   0   7   5        0.05        1.95      7.20 o 
   1   7   5       37.45       14.92      7.83 o 
   2   7   5        1.22        4.67      8.27 o 
   3   7   5        7.27        3.27      6.28 o 
   4   7   5        3.47        4.88      6.75 o 
   5   7   5        0.49        2.68      5.91 o 
   6   7   5        2.07        4.77      5.72 o 
   7   7   5        2.88        3.96      5.85 o 
   8   7   5        0.03        2.80      6.34 o 
   9   7   5       11.37       25.97      9.54 o 
  10   7   5        1.25        2.43      9.50 o 
  -5   8   5        0.51        2.34     11.73 o 
  -4   8   5        0.97        8.29     20.19 o 
  -3   8   5        2.81      -16.22     16.94 o 
  -2   8   5        0.05        0.43     12.46 o 
  -1   8   5        0.46       -0.49      8.51 o 
   0   8   5        5.42       -6.51      9.00 o 
   1   8   5        1.19       10.18     11.50 o 
   2   8   5        5.34       -0.36     14.42 o 
   3   8   5        3.39        5.77     18.03 o 
 -23   0   6        7.31        9.73      9.18 o 
 -22   0   6        8.43        4.51      8.79 o 
 -21   0   6      105.25       96.77     10.30 o 
 -20   0   6        1.23       12.51      8.79 o 
 -19   0   6        4.60        6.47      6.90 o 
 -18   0   6      108.74      123.77      8.13 o 
 -17   0   6      844.96      877.75     17.57 o 
 -16   0   6      146.65      154.75      7.85 o 
 -15   0   6       17.73       21.33      6.11 o 
 -14   0   6      243.63      266.37      8.19 o 
 -13   0   6      413.27      413.59     34.99 o 
 -12   0   6      457.15      487.37     10.02 o 
 -11   0   6      112.84      153.35      6.83 o 
 -10   0   6      149.38      184.10      9.31 o 
  -9   0   6       26.27       50.33      4.11 o 
  -8   0   6     1748.82     1791.39     39.25 o 
  -7   0   6      337.26      453.74      6.88 o 
  -6   0   6     4442.31     4733.91    123.79 o 
  -5   0   6        5.69       16.74      3.17 o 
  -4   0   6       17.15       16.52      2.40 o 
  -3   0   6     1386.73     1419.43     37.67 o 
  -2   0   6      392.91      299.94     14.54 o 
  -1   0   6      545.26      785.93     27.47 o 
   0   0   6      194.93      286.95     12.04 o 
   1   0   6      849.09      874.59     18.46 o 
   2   0   6     3785.53     4158.87    107.94 o 
   3   0   6       59.01       68.69      2.38 o 
   4   0   6      397.37      523.64      8.31 o 
   5   0   6     6791.14     7799.58     92.00 o 
   6   0   6      969.30      863.08      9.84 o 
   7   0   6      299.95      367.85      6.24 o 
   8   0   6       88.38       67.45      3.70 o 
   9   0   6       32.39       40.72      3.46 o 
  10   0   6      386.67      317.15     10.39 o 
  11   0   6        5.26        7.76      3.77 o 
  12   0   6      452.93      382.32      8.03 o 
  13   0   6       62.05       59.56      4.27 o 
  14   0   6        0.89        4.56      3.75 o 
  15   0   6      125.72       84.75      4.76 o 
  16   0   6      237.51      192.15      5.75 o 
  17   0   6      473.36      433.47     18.32 o 
  18   0   6       97.79      108.30     11.43 o 
  19   0   6        0.27       -0.20     10.04 o 
  20   0   6       56.13       46.93     11.08 o 
 -23   1   6        0.01        6.10      9.54 o 
 -22   1   6        3.98        5.22      6.74 o 
 -21   1   6       19.99       24.12      6.38 o 
 -20   1   6        5.27       11.01      5.70 o 
 -19   1   6        0.89        6.07      5.20 o 
 -18   1   6        0.34        5.39      4.55 o 
 -17   1   6       18.91       21.43      4.61 o 
 -16   1   6      196.36      200.80      6.21 o 
 -15   1   6       46.24       41.41      4.47 o 
 -14   1   6      455.58      486.99     11.90 o 
 -13   1   6       11.59       13.39      4.01 o 
 -12   1   6        4.49        6.93      2.96 o 
 -11   1   6       42.31       43.38      3.02 o 
 -10   1   6      167.11      152.52      3.56 o 
  -9   1   6       57.55       52.81      2.77 o 
  -8   1   6        6.68        3.26      2.24 o 
  -7   1   6     1254.17     1473.73     23.84 o 
  -6   1   6        0.57        1.52      1.30 o 
  -5   1   6       11.06       11.80      1.58 o 
  -4   1   6      122.21      148.83      4.44 o 
  -3   1   6       43.26       43.82      1.67 o 
  -2   1   6      124.12      149.38      5.69 o 
  -1   1   6     1001.62     1068.86     22.67 o 
   0   1   6      334.59      411.19      7.80 o 
   1   1   6      186.79      263.65      6.04 o 
   2   1   6       37.46       47.27      1.75 o 
   3   1   6       10.22       19.64      1.40 o 
   4   1   6       98.20       98.24      1.72 o 
   5   1   6      280.19      270.29      3.28 o 
   6   1   6      329.08      342.46      3.24 o 
   7   1   6      710.13      751.15      7.96 o 
   8   1   6      465.43      422.08      5.46 o 
   9   1   6      632.52      615.10     10.89 o 
  10   1   6       19.22       17.72      2.53 o 
  11   1   6      103.22       98.62      3.09 o 
  12   1   6      152.36      100.50      2.93 o 
  13   1   6       12.07        7.92      3.03 o 
  14   1   6        3.82        6.41      3.58 o 
  15   1   6        2.77        5.36      3.19 o 
  16   1   6       12.27       10.36      3.86 o 
  17   1   6        0.98        1.66      3.96 o 
  18   1   6       31.72       30.87      4.56 o 
  19   1   6        0.29        2.35      5.18 o 
  20   1   6        1.06        2.73      6.07 o 
 -23   2   6        2.59       -0.27      9.54 o 
 -22   2   6        0.56       -2.85      9.79 o 
 -21   2   6        1.12        2.00      6.63 o 
 -20   2   6        4.29        9.59      6.64 o 
 -19   2   6        1.36        5.46      5.36 o 
 -18   2   6       23.07       28.25      5.17 o 
 -17   2   6       26.18       35.88      5.05 o 
 -16   2   6       14.61       11.90      4.26 o 
 -15   2   6       26.27       20.77      4.18 o 
 -14   2   6      185.99      168.74      9.03 o 
 -13   2   6       21.19       25.03      3.08 o 
 -12   2   6      142.05      127.79      5.43 o 
 -11   2   6       39.61       37.99      3.22 o 
 -10   2   6        3.86        4.50      2.82 o 
  -9   2   6      403.50      424.90     11.36 o 
  -8   2   6      496.19      510.11      7.94 o 
  -7   2   6      941.85      976.56     25.37 o 
  -6   2   6     1168.40     1202.04     24.66 o 
  -5   2   6      267.47      234.07      7.53 o 
  -4   2   6      193.49      154.32     20.11 o 
  -3   2   6     9128.26     9075.71    372.02 o 
  -2   2   6     1755.75     1831.46     44.89 o 
  -1   2   6     2021.83     2553.22     29.42 o 
   0   2   6      842.02     1085.94     23.80 o 
   1   2   6     1736.37     2021.75     30.74 o 
   2   2   6     2996.35     2967.65     54.73 o 
   3   2   6      341.26      374.89      4.52 o 
   4   2   6       48.10       60.65      1.71 o 
   5   2   6      439.14      463.22      8.27 o 
   6   2   6      648.67      658.44      8.34 o 
   7   2   6      184.60      161.65      6.14 o 
   8   2   6        4.98        2.46      2.10 o 
   9   2   6      239.76      247.74      6.68 o 
  10   2   6       18.94       19.12      3.67 o 
  11   2   6     1154.33     1122.23     11.70 o 
  12   2   6       42.29       45.75      3.99 o 
  13   2   6      307.90      295.24      7.34 o 
  14   2   6        3.24        0.50      3.40 o 
  15   2   6        5.70        3.46      4.30 o 
  16   2   6       72.46       73.42      4.35 o 
  17   2   6      147.48      153.08      5.79 o 
  18   2   6       31.50       35.42      4.87 o 
  19   2   6       53.19       52.32      5.76 o 
  20   2   6        3.48        8.56      5.54 o 
  21   2   6        7.36        0.29      8.11 o 
 -22   3   6       12.25       26.68     22.71 o 
 -21   3   6        3.18        5.77     21.27 o 
 -20   3   6        9.22       13.30      6.89 o 
 -19   3   6        9.88        9.77      6.84 o 
 -18   3   6       32.51       30.46      6.84 o 
 -17   3   6       19.66       19.83      5.45 o 
 -16   3   6       30.10       36.04      5.27 o 
 -15   3   6        0.41        2.37      3.85 o 
 -14   3   6       42.71       45.47      3.69 o 
 -13   3   6        0.42        2.62      3.22 o 
 -12   3   6        2.83        4.34      3.09 o 
 -11   3   6      312.25      337.26     11.47 o 
 -10   3   6       12.22       10.75      3.01 o 
  -9   3   6       32.98       41.44      3.27 o 
  -8   3   6      256.77      277.93      4.77 o 
  -7   3   6      256.71      234.28     13.42 o 
  -6   3   6      366.25      354.33     24.42 o 
  -5   3   6       14.62       15.99      1.95 o 
  -4   3   6      152.22      124.64      6.90 o 
  -3   3   6      104.74      109.48      6.27 o 
  -2   3   6     1021.93     1105.88     39.55 o 
  -1   3   6        2.61        2.66      1.74 o 
   0   3   6      121.04      120.46      4.31 o 
   1   3   6      130.75      100.23      7.42 o 
   2   3   6        5.14        3.37      1.49 o 
   3   3   6      224.37      215.90     13.48 o 
   4   3   6       81.80       78.87      3.66 o 
   5   3   6      661.85      709.39     15.82 o 
   6   3   6      436.33      476.48      9.25 o 
   7   3   6     1174.17     1239.62     23.17 o 
   8   3   6       75.70       77.44      3.62 o 
   9   3   6     1032.19     1053.32     10.11 o 
  10   3   6       12.28       15.87      3.73 o 
  11   3   6        0.09        3.35      3.69 o 
  12   3   6        4.24        7.43      3.75 o 
  13   3   6      140.59      162.64      5.13 o 
  14   3   6       28.22       29.71      4.10 o 
  15   3   6       20.39       20.32      4.16 o 
  16   3   6        4.16        5.75      4.88 o 
  17   3   6       17.31       17.18      4.87 o 
  18   3   6        9.33       14.34      5.53 o 
  19   3   6        1.54        7.09      5.08 o 
  20   3   6       21.94       19.11     14.42 o 
 -20   4   6        5.52       18.03     18.39 o 
 -19   4   6        1.80        8.08      7.66 o 
 -18   4   6       80.40       94.44      9.14 o 
 -17   4   6       29.91       35.61      7.33 o 
 -16   4   6        1.91        4.63      5.37 o 
 -15   4   6        0.04        1.11      4.36 o 
 -14   4   6        0.37        1.53      4.14 o 
 -13   4   6       16.18       16.07      4.29 o 
 -12   4   6       20.71       17.77      3.81 o 
 -11   4   6       30.49       30.39      3.85 o 
 -10   4   6        1.01        2.89      3.45 o 
  -9   4   6       64.34       63.86      7.31 o 
  -8   4   6        1.49        3.85      2.98 o 
  -7   4   6       72.17       78.88      7.59 o 
  -6   4   6      189.44      153.68     12.44 o 
  -5   4   6       50.50       47.44      3.52 o 
  -4   4   6      163.01      171.40     10.42 o 
  -3   4   6        9.63       11.33      2.45 o 
  -2   4   6       35.60       22.48      3.09 o 
  -1   4   6        4.75        4.83      2.70 o 
   0   4   6       68.11       61.85      7.68 o 
   1   4   6        4.98        1.95      3.37 o 
   2   4   6       54.71       56.98      5.02 o 
   3   4   6      260.51      276.43     12.51 o 
   4   4   6        0.04       -0.06      3.25 o 
   5   4   6      147.13      148.44      6.45 o 
   6   4   6       71.61       76.36      4.61 o 
   7   4   6       72.73       74.57      3.91 o 
   8   4   6        0.69        2.73      3.19 o 
   9   4   6       28.32       27.09      3.94 o 
  10   4   6        6.22        7.65      3.87 o 
  11   4   6        3.44        4.21      3.83 o 
  12   4   6       36.74       35.63      4.17 o 
  13   4   6       16.91       17.11      4.13 o 
  14   4   6       52.32       63.15      5.09 o 
  15   4   6       11.64       16.93      5.13 o 
  16   4   6       88.46      100.93      6.36 o 
  17   4   6        1.21        1.19      5.69 o 
  18   4   6        2.64        6.51      7.14 o 
 -18   5   6        4.42        3.24     11.54 o 
 -17   5   6        0.05        5.64      7.10 o 
 -16   5   6       39.77       37.98      8.57 o 
 -15   5   6       12.10       11.24      5.19 o 
 -14   5   6       29.51       34.24      7.95 o 
 -13   5   6       22.61       27.36      4.97 o 
 -12   5   6       22.55       23.74      4.62 o 
 -11   5   6        1.17        2.21      4.27 o 
 -10   5   6      156.74      171.92     10.69 o 
  -9   5   6       66.80       93.83      8.49 o 
  -8   5   6        1.67        3.46      3.51 o 
  -7   5   6        8.32        6.40      3.73 o 
  -6   5   6       88.37       93.03     10.31 o 
  -5   5   6       65.83       62.30     11.53 o 
  -4   5   6       16.09        9.05      3.22 o 
  -3   5   6        0.03       -1.31      3.31 o 
  -2   5   6       29.16       22.34      6.37 o 
  -1   5   6       29.94       29.65      5.67 o 
   0   5   6       82.56       96.65     15.16 o 
   1   5   6        0.90        6.82      3.47 o 
   2   5   6        0.15        1.39      3.71 o 
   3   5   6       20.58       14.35      3.78 o 
   4   5   6        0.11       -1.77      3.46 o 
   5   5   6       56.18       75.68      8.92 o 
   6   5   6       12.17       19.04      4.01 o 
   7   5   6       27.27       30.40      4.29 o 
   8   5   6       26.38       37.88      4.46 o 
   9   5   6      151.81      206.51      6.58 o 
  10   5   6        5.19       10.33      6.12 o 
  11   5   6       13.05       13.94      5.62 o 
  12   5   6       10.11       14.02      6.04 o 
  13   5   6       41.48       60.40      6.76 o 
  14   5   6       59.40       66.42      6.64 o 
  15   5   6        4.63        5.73      5.27 o 
  16   5   6        1.23       -0.05      8.60 o 
  17   5   6       17.01        8.29     16.22 o 
 -16   6   6        0.74        4.33     13.70 o 
 -15   6   6        0.04        2.29      5.65 o 
 -14   6   6        1.55        5.45      5.35 o 
 -13   6   6        0.21        7.21      5.17 o 
 -12   6   6        6.27       11.63      5.21 o 
 -11   6   6        1.07        3.57      4.88 o 
 -10   6   6       11.77       16.27      5.98 o 
  -9   6   6        9.16       12.66      5.62 o 
  -8   6   6        1.75        3.88      4.42 o 
  -7   6   6        1.41        0.99      4.14 o 
  -6   6   6        8.44        6.97      4.68 o 
  -5   6   6        0.34        5.16      5.27 o 
  -4   6   6        0.76        1.07      4.33 o 
  -3   6   6       16.09        9.75      4.67 o 
  -2   6   6        0.18        2.19      4.26 o 
  -1   6   6        3.14        4.68      3.78 o 
   0   6   6       33.79       32.23      7.36 o 
   1   6   6        2.95        4.40      4.05 o 
   2   6   6        3.84        1.84      3.90 o 
   3   6   6        0.00        2.48      3.79 o 
   4   6   6        0.12        0.00      3.74 o 
   5   6   6        5.26        7.16      4.98 o 
   6   6   6        3.48        2.19      5.36 o 
   7   6   6        5.16        4.54      5.44 o 
   8   6   6        1.39        4.42      5.85 o 
   9   6   6       11.25       15.32      5.81 o 
  10   6   6        3.21        6.62      5.82 o 
  11   6   6       21.58       17.33      5.84 o 
  12   6   6        5.87       10.27      5.91 o 
  13   6   6        1.58       -2.90      6.92 o 
  14   6   6        0.86       -1.80     15.50 o 
 -12   7   6        2.71       16.22     13.70 o 
 -11   7   6        7.94       14.80     11.34 o 
 -10   7   6        0.47        8.40      8.07 o 
  -9   7   6        0.00       11.40      7.96 o 
  -8   7   6        3.93       11.86      7.25 o 
  -7   7   6        1.76        6.25      8.69 o 
  -6   7   6        1.64        6.56      7.20 o 
  -5   7   6        2.08        3.30      8.27 o 
  -4   7   6        2.82        1.57      7.59 o 
  -3   7   6        0.11        0.70      6.14 o 
  -2   7   6        0.17        0.38      5.74 o 
  -1   7   6       59.83       81.28     11.14 o 
   0   7   6        1.24        1.88      6.39 o 
   1   7   6       56.87       28.99      8.04 o 
   2   7   6        8.63        6.72      7.09 o 
   3   7   6       18.07       19.34      6.83 o 
   4   7   6        6.62        4.95      6.12 o 
   5   7   6       18.67       47.59      7.08 o 
   6   7   6        8.28        9.92      6.14 o 
   7   7   6        1.22        3.75      5.85 o 
   8   7   6        0.12        3.97      6.56 o 
   9   7   6       36.39       72.03     10.82 o 
  10   7   6        7.96       10.09     14.42 o 
  -3   8   6        0.21      -17.66     17.66 o 
  -2   8   6        0.17        0.69     12.91 o 
  -1   8   6        0.15        4.69     15.86 o 
   0   8   6        0.02        1.86     11.40 o 
 -23   1   7        3.17       -1.00      9.37 o 
 -22   1   7       24.26       30.44      7.00 o 
 -21   1   7        8.27        7.99      5.95 o 
 -20   1   7       17.87       20.18      5.81 o 
 -19   1   7       41.75       61.11      5.91 o 
 -18   1   7      126.80      145.17      7.72 o 
 -17   1   7        5.85        9.62      4.48 o 
 -16   1   7       19.86       21.73      4.49 o 
 -15   1   7        3.03        6.50      4.30 o 
 -14   1   7       13.10       23.25      4.25 o 
 -13   1   7       17.01       11.98      3.70 o 
 -12   1   7      105.08       91.78      6.07 o 
 -11   1   7       89.14       77.91      3.99 o 
 -10   1   7       91.67       88.99      3.83 o 
  -9   1   7       30.55       38.29      2.97 o 
  -8   1   7     1144.80     1087.24     18.82 o 
  -7   1   7      170.19      159.26      5.65 o 
  -6   1   7       25.40       24.11      1.73 o 
  -5   1   7      322.71      292.50      7.19 o 
  -4   1   7     3760.25     4057.60     86.23 o 
  -3   1   7     2726.87     2798.26     30.33 o 
  -2   1   7      234.69      253.60      3.06 o 
  -1   1   7      598.14      634.34      7.66 o 
   0   1   7      631.27      548.42     12.24 o 
   1   1   7     2768.90     3092.60     55.69 o 
   2   1   7       90.14       90.85      2.27 o 
   3   1   7       67.50       57.55      1.83 o 
   4   1   7       25.58       25.38      1.57 o 
   5   1   7     1389.09     1486.65     17.71 o 
   6   1   7        0.45        3.39      1.37 o 
   7   1   7     2124.61     1985.81     25.61 o 
   8   1   7      207.21      176.67      2.91 o 
   9   1   7        0.06        1.29      2.29 o 
  10   1   7      574.48      472.42      9.83 o 
  11   1   7      517.02      489.16      5.25 o 
  12   1   7        1.09        6.86      2.52 o 
  13   1   7      188.69      146.24      4.33 o 
  14   1   7       49.28       34.90      3.93 o 
  15   1   7      156.93      158.50      4.52 o 
  16   1   7      126.95      108.27      4.48 o 
  17   1   7       35.59       33.21      4.63 o 
  18   1   7       78.26       67.09      4.95 o 
  19   1   7       17.03       14.78      5.33 o 
  20   1   7        7.98       17.92      7.89 o 
 -22   2   7        0.75        6.19     10.92 o 
 -21   2   7        0.38        2.41      6.10 o 
 -20   2   7        6.65        6.26      6.56 o 
 -19   2   7        1.62        2.08      6.38 o 
 -18   2   7        3.38        9.57      6.21 o 
 -17   2   7        4.54        6.41      5.03 o 
 -16   2   7        2.38        4.17      3.90 o 
 -15   2   7       71.84       67.52      4.41 o 
 -14   2   7       27.16       36.50      3.77 o 
 -13   2   7        0.04        2.27      2.89 o 
 -12   2   7      298.16      280.15      7.92 o 
 -11   2   7      107.56       98.37      6.08 o 
 -10   2   7       23.98       25.12      3.11 o 
  -9   2   7        4.82        4.04      2.70 o 
  -8   2   7       45.47       34.02      4.73 o 
  -7   2   7       32.13       23.93      3.45 o 
  -6   2   7      203.23      201.15      4.65 o 
  -5   2   7     2212.34     2361.99     50.63 o 
  -4   2   7     1028.95     1029.37     21.09 o 
  -3   2   7     1875.80     2124.18     33.48 o 
  -2   2   7      690.69      837.78     12.97 o 
  -1   2   7      448.31      493.51      8.79 o 
   0   2   7       46.27       39.41      2.53 o 
   1   2   7       34.45       46.57      2.44 o 
   2   2   7       14.90       16.40      1.95 o 
   3   2   7        7.60       12.57      1.62 o 
   4   2   7     1020.05      985.47     21.46 o 
   5   2   7      141.93      130.85      9.05 o 
   6   2   7        3.10        3.29      2.20 o 
   7   2   7      558.88      569.38      5.47 o 
   8   2   7       11.70        5.95      3.24 o 
   9   2   7      674.47      679.56     10.48 o 
  10   2   7      209.35      214.62      4.75 o 
  11   2   7        1.36        7.80      3.33 o 
  12   2   7       24.24       23.17      3.75 o 
  13   2   7       15.53       18.00      3.34 o 
  14   2   7       11.45       10.50      3.48 o 
  15   2   7       53.75       43.08      4.31 o 
  16   2   7        1.56        2.78      4.12 o 
  17   2   7       42.47       37.64      4.47 o 
  18   2   7       29.10       29.39      4.86 o 
  19   2   7       25.90       31.92      4.97 o 
  20   2   7        9.25       14.51      6.51 o 
 -21   3   7        0.54        6.85     21.99 o 
 -20   3   7        3.32        5.70      7.46 o 
 -19   3   7        1.35        8.52      6.79 o 
 -18   3   7       39.28       49.03      7.05 o 
 -17   3   7        0.71        6.21      6.21 o 
 -16   3   7        0.29        3.61      5.78 o 
 -15   3   7        0.94        6.16      4.28 o 
 -14   3   7        0.04        2.36      3.53 o 
 -13   3   7        0.12        0.59      3.53 o 
 -12   3   7      314.64      303.55     16.17 o 
 -11   3   7      103.29      108.07      9.14 o 
 -10   3   7      300.44      278.49     21.12 o 
  -9   3   7       11.09       10.64      3.06 o 
  -8   3   7      745.35      744.95     28.86 o 
  -7   3   7        4.99        2.92      2.22 o 
  -6   3   7       13.06        9.38      1.81 o 
  -5   3   7      359.78      331.98     29.52 o 
  -4   3   7       73.77       71.68      4.65 o 
  -3   3   7      822.93      770.74     49.30 o 
  -2   3   7       56.49       54.74      3.11 o 
  -1   3   7      494.82      539.22     15.23 o 
   0   3   7      159.49      156.40      8.56 o 
   1   3   7      451.08      479.48     14.64 o 
   2   3   7       13.52       12.70      1.59 o 
   3   3   7       18.54       16.25      1.75 o 
   4   3   7       12.76        9.28      1.94 o 
   5   3   7      325.72      328.32      8.90 o 
   6   3   7      316.91      311.20     10.38 o 
   7   3   7     1137.22     1224.59     20.69 o 
   8   3   7      112.85      113.87      3.96 o 
   9   3   7       51.96       57.47      4.06 o 
  10   3   7      286.73      289.74      8.77 o 
  11   3   7       70.39       75.44      4.43 o 
  12   3   7       20.92       30.69      4.11 o 
  13   3   7       40.45       38.66      4.23 o 
  14   3   7       21.39       16.70      4.00 o 
  15   3   7       42.20       40.80      4.16 o 
  16   3   7       48.23       55.78      5.40 o 
  17   3   7       16.87       13.74      5.11 o 
  18   3   7       53.52       52.61      5.53 o 
  19   3   7        0.17        5.17      5.27 o 
 -19   4   7       24.57       32.14      7.72 o 
 -18   4   7       76.73       90.54     10.46 o 
 -17   4   7        1.63        7.52      6.74 o 
 -16   4   7        0.00        7.16      5.66 o 
 -15   4   7       53.48       52.02      7.51 o 
 -14   4   7       12.48       11.96      4.43 o 
 -13   4   7       10.77        9.87      3.76 o 
 -12   4   7       16.01       12.22      3.92 o 
 -11   4   7       67.95       71.75      7.48 o 
 -10   4   7       17.89       13.75      3.50 o 
  -9   4   7        0.68        4.05      3.23 o 
  -8   4   7       70.45       51.10      7.19 o 
  -7   4   7      282.05      291.56     33.11 o 
  -6   4   7       53.19       50.29      5.29 o 
  -5   4   7        6.06       10.81      2.58 o 
  -4   4   7        4.31        0.26      2.56 o 
  -3   4   7      392.49      412.20     15.91 o 
  -2   4   7        1.05        1.30      3.15 o 
  -1   4   7      199.69      223.83     10.35 o 
   0   4   7       53.14       53.20      6.59 o 
   1   4   7      165.60      200.58      9.92 o 
   2   4   7       53.39       61.47      6.78 o 
   3   4   7       84.50       90.88      9.52 o 
   4   4   7      582.92      725.72     16.96 o 
   5   4   7       94.38      106.37      8.62 o 
   6   4   7       88.68       84.87      5.14 o 
   7   4   7       47.88       48.15      3.34 o 
   8   4   7       39.67       37.03      3.38 o 
   9   4   7       14.11       10.88      3.67 o 
  10   4   7        4.83        8.21      4.00 o 
  11   4   7        2.83        6.52      3.98 o 
  12   4   7        4.63       12.16      4.00 o 
  13   4   7        0.00        3.57      4.26 o 
  14   4   7       10.15       13.82      4.01 o 
  15   4   7        1.13        1.70      5.08 o 
  16   4   7        4.92        2.96      5.32 o 
  17   4   7        5.33        4.49      5.61 o 
  18   4   7       18.22       14.47      7.93 o 
 -17   5   7        9.00       10.49      7.13 o 
 -16   5   7       14.94        7.46      5.13 o 
 -15   5   7        3.02        3.14      4.95 o 
 -14   5   7        1.31        5.40      4.85 o 
 -13   5   7       44.21       34.39      7.64 o 
 -12   5   7        6.66        9.10      4.58 o 
 -11   5   7       29.70       29.40      4.57 o 
 -10   5   7       38.47       40.58      4.45 o 
  -9   5   7       13.23       14.20      3.80 o 
  -8   5   7        2.15        4.28      3.95 o 
  -7   5   7        8.19        9.20      3.96 o 
  -6   5   7        9.52        6.80      4.12 o 
  -5   5   7        0.06        4.77      3.31 o 
  -4   5   7        0.98        0.12      3.69 o 
  -3   5   7       10.73        8.80      3.77 o 
  -2   5   7        2.53        2.67      3.48 o 
  -1   5   7       23.24       28.58      5.57 o 
   0   5   7        0.02        2.79      3.55 o 
   1   5   7       34.29       23.23      3.37 o 
   2   5   7        1.21        2.52      3.61 o 
   3   5   7       31.50       21.75      3.54 o 
   4   5   7       25.52       19.62      3.66 o 
   5   5   7       12.21       10.86      3.42 o 
   6   5   7        1.00        3.07      3.64 o 
   7   5   7        0.44        3.82      3.82 o 
   8   5   7        0.03        1.75      4.36 o 
   9   5   7        0.33        6.60      4.24 o 
  10   5   7        0.94        1.00      6.37 o 
  11   5   7        4.89        3.36      6.01 o 
  12   5   7        1.66        4.93      5.82 o 
  13   5   7       22.03       30.58      6.44 o 
  14   5   7        5.46       11.77      5.56 o 
  15   5   7        9.55        6.95      5.28 o 
  16   5   7        2.60        4.33     14.42 o 
 -15   6   7        2.98        5.43      6.02 o 
 -14   6   7        0.16        1.62      5.25 o 
 -13   6   7        0.39        4.29      5.21 o 
 -12   6   7        4.18        5.74      6.44 o 
 -11   6   7       36.73       43.55     10.64 o 
 -10   6   7        4.76       13.23      6.11 o 
  -9   6   7       17.77       18.28      5.27 o 
  -8   6   7        0.00        2.20      4.52 o 
  -7   6   7       15.10       12.23      5.06 o 
  -6   6   7        4.74        7.59      4.81 o 
  -5   6   7       99.11       99.04     39.34 o 
  -4   6   7       49.81       17.89     12.20 o 
  -3   6   7       31.92       29.12      6.31 o 
  -2   6   7        1.81        5.54      4.29 o 
  -1   6   7       53.80       72.10     12.09 o 
   0   6   7       49.56       56.99     10.82 o 
   1   6   7        0.80        1.25      4.32 o 
   2   6   7        0.15       -1.33      3.99 o 
   3   6   7       16.63       16.65      3.95 o 
   4   6   7       66.28       80.37     10.25 o 
   5   6   7       14.60       12.51      4.43 o 
   6   6   7        7.84        4.61      5.75 o 
   7   6   7        6.83       14.88      5.72 o 
   8   6   7        2.57        5.06      5.98 o 
   9   6   7       75.79      101.55      7.93 o 
  10   6   7       11.12       18.84      6.99 o 
  11   6   7        2.31        2.85      6.21 o 
  12   6   7       12.63       16.41      6.71 o 
  13   6   7        3.95        3.05     10.19 o 
 -11   7   7        0.29       -1.80     12.62 o 
 -10   7   7       19.11       20.82      9.43 o 
  -9   7   7        4.30        7.66      7.30 o 
  -8   7   7        0.70        0.15      6.82 o 
  -7   7   7        1.55        3.85      6.99 o 
  -6   7   7        2.11        8.38      7.22 o 
  -5   7   7        0.68        2.54      7.39 o 
  -4   7   7        0.85       -0.07      6.01 o 
  -3   7   7        0.80        0.17      6.47 o 
  -2   7   7        0.06        3.57      5.45 o 
  -1   7   7       14.12       14.19      5.43 o 
   0   7   7        3.23        5.94      6.05 o 
   1   7   7       15.15        9.41      6.18 o 
   2   7   7       20.13       21.10      6.07 o 
   3   7   7        0.02       -0.04      5.85 o 
   4   7   7        5.56        3.67      5.57 o 
   5   7   7        0.27        1.77      5.78 o 
   6   7   7        0.84        0.61      5.93 o 
   7   7   7        5.76        6.21      6.32 o 
   8   7   7        1.52        5.45      8.20 o 
   9   7   7        0.33       -1.80     15.14 o 
 -23   0   8        0.30       -5.05     12.98 o 
 -22   0   8       24.19       30.96      9.13 o 
 -21   0   8       13.56        9.01      8.92 o 
 -20   0   8       28.65       17.29      7.81 o 
 -19   0   8       77.68       91.69      8.22 o 
 -18   0   8        0.09       -0.35      6.79 o 
 -17   0   8       50.68       41.42      6.82 o 
 -16   0   8        7.20        7.58      6.28 o 
 -15   0   8       25.84       38.35      6.47 o 
 -14   0   8       75.45       67.59      6.58 o 
 -13   0   8      293.00      310.83     17.10 o 
 -12   0   8      619.15      640.95     24.82 o 
 -11   0   8       12.87       18.02      4.76 o 
 -10   0   8       23.53       25.26      4.42 o 
  -9   0   8     2016.14     2050.22     52.29 o 
  -8   0   8       33.89       25.82      3.70 o 
  -7   0   8       21.96       21.29      3.06 o 
  -6   0   8       84.01       93.60      5.37 o 
  -5   0   8      751.50      862.55     26.76 o 
  -4   0   8     1521.94     1639.94     48.21 o 
  -3   0   8        8.14        2.95      1.74 o 
  -2   0   8      344.98      285.44     13.07 o 
  -1   0   8      479.67      505.07     18.73 o 
   0   0   8        8.69        2.12      1.95 o 
   1   0   8      712.28      757.67     13.37 o 
   2   0   8      658.73      623.96     17.00 o 
   3   0   8       52.65       40.56      3.06 o 
   4   0   8      335.45      389.43      7.86 o 
   5   0   8      298.70      272.43      4.76 o 
   6   0   8     1678.96     1559.74     11.52 o 
   7   0   8      134.28      127.36      3.65 o 
   8   0   8       80.40       98.61      4.14 o 
   9   0   8      798.24      637.06     21.52 o 
  10   0   8     1066.60     1006.96     12.54 o 
  11   0   8      185.33      167.93      4.97 o 
  12   0   8       32.36       19.54      3.68 o 
  13   0   8       14.88       13.85      3.92 o 
  14   0   8       82.62       66.59      4.49 o 
  15   0   8        1.35        4.09      3.96 o 
  16   0   8       41.51       45.56      7.06 o 
  17   0   8       25.06       32.26      7.41 o 
  18   0   8       12.42        9.88     10.11 o 
  19   0   8        5.91        6.15     10.48 o 
 -22   1   8        2.01        2.96      6.42 o 
 -21   1   8       27.25       22.05      6.15 o 
 -20   1   8        0.35        1.98      5.58 o 
 -19   1   8        1.16        5.71      4.98 o 
 -18   1   8        4.66        4.13      4.80 o 
 -17   1   8       22.94       25.78      4.82 o 
 -16   1   8       23.76       23.08      4.57 o 
 -15   1   8        0.61        1.95      4.15 o 
 -14   1   8       27.28       28.81      4.28 o 
 -13   1   8       44.74       60.71      4.00 o 
 -12   1   8       45.90       47.60      3.79 o 
 -11   1   8       12.41       16.47      3.64 o 
 -10   1   8       29.31       29.17      3.28 o 
  -9   1   8      151.40      157.69      6.89 o 
  -8   1   8       60.67       57.67      2.73 o 
  -7   1   8      409.21      430.13     12.05 o 
  -6   1   8     1428.23     1557.22     26.02 o 
  -5   1   8      420.65      472.47     11.34 o 
  -4   1   8       78.62       98.08      2.09 o 
  -3   1   8     1837.89     2273.68     35.81 o 
  -2   1   8     2422.36     2840.84     48.88 o 
  -1   1   8       20.39       10.30      1.31 o 
   0   1   8      207.00      287.44      4.88 o 
   1   1   8        1.46        0.69      1.87 o 
   2   1   8      113.51      151.48      3.74 o 
   3   1   8      218.52      239.37      3.81 o 
   4   1   8      163.49      217.03      2.81 o 
   5   1   8      716.59      826.76      7.85 o 
   6   1   8       11.84        8.46      1.70 o 
   7   1   8      325.74      343.28      3.82 o 
   8   1   8       86.62       79.52      2.64 o 
   9   1   8       22.22       18.70      2.37 o 
  10   1   8       35.36       22.68      2.52 o 
  11   1   8       83.27       69.61      3.32 o 
  12   1   8      139.31      118.36      4.63 o 
  13   1   8       36.18       29.54      3.54 o 
  14   1   8       31.79       29.68      4.02 o 
  15   1   8        2.96        6.78      3.56 o 
  16   1   8       44.40       41.38      4.01 o 
  17   1   8       40.72       35.60      4.50 o 
  18   1   8        0.20        3.63      4.41 o 
  19   1   8       42.06       39.50      7.88 o 
  20   1   8       13.46       21.99     13.70 o 
 -22   2   8        2.50        1.74     11.32 o 
 -21   2   8        7.65        9.82      6.19 o 
 -20   2   8        1.11        3.76      5.87 o 
 -19   2   8       33.50       36.77      6.26 o 
 -18   2   8        1.49        4.19      5.50 o 
 -17   2   8      244.82      231.11      9.54 o 
 -16   2   8      141.79      144.64      5.86 o 
 -15   2   8      141.12      157.54      6.83 o 
 -14   2   8      501.49      469.40     12.46 o 
 -13   2   8      502.78      509.33     11.67 o 
 -12   2   8       81.30       81.92      3.64 o 
 -11   2   8      125.57      147.42      4.23 o 
 -10   2   8       83.53       82.62      4.34 o 
  -9   2   8      861.24      792.25     19.58 o 
  -8   2   8       51.98       46.61      3.29 o 
  -7   2   8      387.57      425.74     14.27 o 
  -6   2   8       20.88       15.00      2.19 o 
  -5   2   8      284.98      218.96     15.54 o 
  -4   2   8      667.03      641.69     16.53 o 
  -3   2   8     1023.10     1086.05     39.21 o 
  -2   2   8     1705.19     1796.55     29.28 o 
  -1   2   8        0.03        3.22      1.95 o 
   0   2   8      377.16      376.84      9.63 o 
   1   2   8      273.28      272.51      5.63 o 
   2   2   8     1046.82     1071.49     13.41 o 
   3   2   8      266.99      262.63      6.20 o 
   4   2   8        7.68       10.14      1.85 o 
   5   2   8      276.91      295.94      5.58 o 
   6   2   8      170.64      157.97      3.08 o 
   7   2   8      790.93      785.69      9.89 o 
   8   2   8       63.46       55.27      3.67 o 
   9   2   8      407.04      364.38      5.39 o 
  10   2   8      733.42      716.10     11.79 o 
  11   2   8       18.41       18.32      3.63 o 
  12   2   8        6.45        6.67      3.64 o 
  13   2   8        9.45       10.49      3.76 o 
  14   2   8       83.53       81.07      4.48 o 
  15   2   8        7.10        7.61      3.95 o 
  16   2   8        0.00        1.84      4.70 o 
  17   2   8       18.03       22.25      4.91 o 
  18   2   8      101.53       90.79      5.85 o 
  19   2   8       15.56       24.72      5.38 o 
  20   2   8       95.98       77.54      9.59 o 
 -21   3   8       25.69       39.30     23.07 o 
 -20   3   8        2.13        6.69      7.54 o 
 -19   3   8        0.12        3.61      7.15 o 
 -18   3   8       16.39       19.72      6.78 o 
 -17   3   8       62.56       62.99      9.52 o 
 -16   3   8      101.60      105.00     11.15 o 
 -15   3   8       18.07       15.66      4.35 o 
 -14   3   8        0.12        2.21      3.75 o 
 -13   3   8       32.53       35.97      4.41 o 
 -12   3   8       26.35       25.41      3.86 o 
 -11   3   8       18.30       18.01      3.69 o 
 -10   3   8        0.04        0.12      3.46 o 
  -9   3   8      269.56      287.20     10.38 o 
  -8   3   8       14.02       13.91      4.52 o 
  -7   3   8     1161.09     1140.34    118.95 o 
  -6   3   8      496.78      458.55     36.38 o 
  -5   3   8      613.90      672.68     36.36 o 
  -4   3   8       23.33       19.82      2.39 o 
  -3   3   8       77.85       87.01      5.31 o 
  -2   3   8       25.80       24.72      2.21 o 
  -1   3   8      373.74      378.33     17.07 o 
   0   3   8       49.05       56.81      3.68 o 
   1   3   8       53.98       53.35      3.02 o 
   2   3   8       42.95       37.77      2.41 o 
   3   3   8      417.08      440.33     16.93 o 
   4   3   8      147.74      165.65      4.86 o 
   5   3   8       62.64       57.00      3.46 o 
   6   3   8      408.69      427.09     13.65 o 
   7   3   8      187.40      192.35      4.72 o 
   8   3   8      352.96      365.97     12.13 o 
   9   3   8        8.63       12.19      3.10 o 
  10   3   8      120.04      109.36      4.30 o 
  11   3   8      279.07      296.89      6.86 o 
  12   3   8       74.04       73.46      4.14 o 
  13   3   8       75.27       79.91      4.54 o 
  14   3   8       34.73       31.11      4.41 o 
  15   3   8        0.06       -0.17      4.14 o 
  16   3   8       32.79       25.57      4.55 o 
  17   3   8       60.33       52.08      5.75 o 
  18   3   8       64.94       69.82      6.22 o 
  19   3   8        2.14        6.69      8.66 o 
 -19   4   8        0.01        6.06      8.33 o 
 -18   4   8        4.31       13.59      7.02 o 
 -17   4   8        0.31        5.69      7.14 o 
 -16   4   8        0.00        1.41      5.87 o 
 -15   4   8        3.44        5.75      4.93 o 
 -14   4   8        1.67        3.03      4.22 o 
 -13   4   8        0.66        3.82      3.85 o 
 -12   4   8       10.43        9.93      3.89 o 
 -11   4   8       53.81       54.80      7.02 o 
 -10   4   8       12.10        9.95      3.50 o 
  -9   4   8       21.43       12.02      3.23 o 
  -8   4   8        6.49        6.50      3.25 o 
  -7   4   8        1.05        2.55      3.22 o 
  -6   4   8       45.67       38.80      4.70 o 
  -5   4   8       21.70       18.18      2.70 o 
  -4   4   8      181.63      157.20      8.99 o 
  -3   4   8        1.07        1.83      3.14 o 
  -2   4   8       98.14      100.62      6.18 o 
  -1   4   8        0.40       -1.30      3.12 o 
   0   4   8      163.53      166.09     14.63 o 
   1   4   8      584.43      631.57     19.15 o 
   2   4   8      315.05      286.08     29.00 o 
   3   4   8      252.82      289.17     10.89 o 
   4   4   8        6.16        9.35      3.52 o 
   5   4   8        1.15        2.89      3.44 o 
   6   4   8       14.17       15.19      3.58 o 
   7   4   8        0.06        1.98      3.49 o 
   8   4   8        0.01        1.80      3.58 o 
   9   4   8        1.52        4.22      4.13 o 
  10   4   8      110.78      129.66      5.94 o 
  11   4   8       19.47       24.47      4.36 o 
  12   4   8        0.49        0.22      4.25 o 
  13   4   8        7.34        6.69      4.45 o 
  14   4   8       24.38       30.95      4.87 o 
  15   4   8       30.26       34.39      5.66 o 
  16   4   8       11.32       14.85      6.07 o 
  17   4   8        4.71        8.28      9.68 o 
  18   4   8        0.18       -2.52     12.98 o 
 -17   5   8        0.77        2.22      8.20 o 
 -16   5   8       10.83       18.66      6.10 o 
 -15   5   8        0.01        5.46      5.22 o 
 -14   5   8       18.09       18.69      5.26 o 
 -13   5   8       13.75       15.01      5.15 o 
 -12   5   8        4.35        6.04      4.10 o 
 -11   5   8       13.61       10.28      4.09 o 
 -10   5   8        5.59        5.69      3.91 o 
  -9   5   8       11.97        9.92      3.81 o 
  -8   5   8       10.74       10.17      5.14 o 
  -7   5   8        4.43        5.27      5.67 o 
  -6   5   8      183.46      203.41     36.37 o 
  -5   5   8       47.70       53.50      9.68 o 
  -4   5   8       49.72       36.05      6.77 o 
  -3   5   8       13.77        8.79      3.41 o 
  -2   5   8       68.45       72.08     12.55 o 
  -1   5   8       93.11      103.76     14.47 o 
   0   5   8       14.99        9.99      3.78 o 
   1   5   8        9.63        8.87      3.82 o 
   2   5   8      174.70      189.28     25.34 o 
   3   5   8      183.34      229.57      8.97 o 
   4   5   8        3.99        3.74      3.59 o 
   5   5   8        0.89        0.15      3.60 o 
   6   5   8       12.02       10.99      3.71 o 
   7   5   8       15.81       17.36      3.92 o 
   8   5   8        0.05       -0.47      4.06 o 
   9   5   8       25.82       36.99      6.07 o 
  10   5   8        7.88        3.96      4.96 o 
  11   5   8        0.02        2.76      6.06 o 
  12   5   8        5.76       10.24      6.56 o 
  13   5   8       12.35       24.21      6.70 o 
  14   5   8       23.81       36.70      7.04 o 
  15   5   8        0.48       -6.85     14.06 o 
  16   5   8        0.55      -12.26     15.86 o 
 -15   6   8        4.85        3.22      8.27 o 
 -14   6   8        0.70        4.78      6.79 o 
 -13   6   8       13.14       11.63      6.68 o 
 -12   6   8        3.05        4.72      6.21 o 
 -11   6   8        1.09       -1.58      6.21 o 
 -10   6   8        0.38        2.64      5.90 o 
  -9   6   8        4.13        6.38      4.95 o 
  -8   6   8        5.39        5.23      5.17 o 
  -7   6   8        0.25        3.53      5.56 o 
  -6   6   8        2.18        5.29      6.39 o 
  -5   6   8        8.29        4.76      6.30 o 
  -4   6   8        8.13        7.18      6.24 o 
  -3   6   8       16.63        7.47      4.43 o 
  -2   6   8        0.23        4.18      4.20 o 
  -1   6   8        0.92        2.41      4.24 o 
   0   6   8        3.72        6.06      4.29 o 
   1   6   8        2.40        1.74      4.48 o 
   2   6   8        0.03        0.12      4.17 o 
   3   6   8        6.01        3.56      4.06 o 
   4   6   8        5.30        4.65      4.30 o 
   5   6   8        2.74        6.59      4.53 o 
   6   6   8        2.77        5.79      5.02 o 
   7   6   8        0.78        3.03      6.10 o 
   8   6   8        4.52        9.80      6.09 o 
   9   6   8        0.85        8.74      6.11 o 
  10   6   8        1.22        8.49      7.01 o 
  11   6   8        1.27        9.84      6.55 o 
  12   6   8        5.60        3.88     10.26 o 
 -11   7   8        1.26        5.44      9.08 o 
 -10   7   8        3.58        3.52      7.18 o 
  -9   7   8        0.00       -3.98      7.25 o 
  -8   7   8        0.45        0.74      6.82 o 
  -7   7   8        1.57        0.70      5.94 o 
  -6   7   8        7.20       10.09      7.51 o 
  -5   7   8       43.59       50.08     13.52 o 
  -4   7   8        0.22        3.19      6.53 o 
  -3   7   8        3.10        7.87      6.99 o 
  -2   7   8       16.85       17.38      7.70 o 
  -1   7   8        9.85       10.75      5.33 o 
   0   7   8        0.48        1.08      5.52 o 
   1   7   8        0.01        0.89      5.31 o 
   2   7   8        2.13        3.57      5.97 o 
   3   7   8        0.92        1.49      5.49 o 
   4   7   8        0.01        0.02      5.70 o 
   5   7   8        0.42        2.23      5.83 o 
   6   7   8        0.59        0.78      6.45 o 
   7   7   8        0.03       -3.97      9.01 o 
   8   7   8        1.28        1.44     12.62 o 
 -22   1   9       10.91        7.23      8.21 o 
 -21   1   9        2.44        5.71      6.96 o 
 -20   1   9        0.41        3.72      5.66 o 
 -19   1   9       54.69       60.31      5.66 o 
 -18   1   9       80.34       80.84      5.58 o 
 -17   1   9        0.37        3.44      4.46 o 
 -16   1   9       17.41       19.71      4.57 o 
 -15   1   9        0.10        1.29      4.29 o 
 -14   1   9      391.23      418.96     11.48 o 
 -13   1   9      272.74      271.60     10.99 o 
 -12   1   9        9.85        9.91      3.35 o 
 -11   1   9       30.23       34.54      3.49 o 
 -10   1   9      289.15      300.46      9.35 o 
  -9   1   9      623.16      659.67     11.96 o 
  -8   1   9      357.07      355.02     10.65 o 
  -7   1   9      832.48      901.29     11.56 o 
  -6   1   9      331.41      343.20      9.53 o 
  -5   1   9      140.26      158.55      4.72 o 
  -4   1   9     1349.05     1439.06     34.17 o 
  -3   1   9       35.99       17.53      1.71 o 
  -2   1   9      260.22      298.21      5.39 o 
  -1   1   9      957.17     1226.28     14.99 o 
   0   1   9      707.07      721.27     14.67 o 
   1   1   9     1571.46     1603.87     27.33 o 
   2   1   9       34.38       33.38      2.34 o 
   3   1   9      180.75      212.60      4.22 o 
   4   1   9      916.61     1016.45     11.74 o 
   5   1   9      157.42      126.89      2.72 o 
   6   1   9       10.65       14.22      1.96 o 
   7   1   9       19.50       17.26      2.65 o 
   8   1   9      195.58      191.22      3.71 o 
   9   1   9      366.24      336.78      4.14 o 
  10   1   9      121.51      106.89      3.58 o 
  11   1   9      158.30      143.01      5.11 o 
  12   1   9       29.59       25.56      4.06 o 
  13   1   9        0.85        4.63      3.43 o 
  14   1   9       24.32       17.49      4.01 o 
  15   1   9      225.63      196.93      6.55 o 
  16   1   9      252.17      231.93      6.75 o 
  17   1   9        0.22       -0.10      4.32 o 
  18   1   9       23.28       13.11      6.02 o 
  19   1   9       36.66       27.98      7.77 o 
 -22   2   9        0.06        0.72     16.58 o 
 -21   2   9        5.36        5.75      6.95 o 
 -20   2   9        3.75        9.72      6.76 o 
 -19   2   9       90.30       79.65      9.99 o 
 -18   2   9        5.44       12.15      5.60 o 
 -17   2   9       56.23       68.78      6.22 o 
 -16   2   9      212.93      214.50     19.32 o 
 -15   2   9       43.03       50.73      5.01 o 
 -14   2   9        7.49        9.02      4.42 o 
 -13   2   9       11.70       13.24      4.31 o 
 -12   2   9       22.98       20.91      4.23 o 
 -11   2   9        4.34        8.29      3.97 o 
 -10   2   9       50.91       51.58      3.58 o 
  -9   2   9       50.64       49.70      3.70 o 
  -8   2   9       14.75        9.16      3.05 o 
  -7   2   9      267.87      263.55      9.02 o 
  -6   2   9        9.76        9.36      1.52 o 
  -5   2   9      449.58      473.71     17.19 o 
  -4   2   9      107.32      125.04      5.20 o 
  -3   2   9      212.25      209.05      6.36 o 
  -2   2   9      260.98      240.81     10.97 o 
  -1   2   9       97.54      130.59      3.62 o 
   0   2   9        0.59        1.37      1.81 o 
   1   2   9        7.21        5.85      2.02 o 
   2   2   9      132.08      154.32      3.21 o 
   3   2   9      239.63      256.50      4.98 o 
   4   2   9      579.37      582.95     13.46 o 
   5   2   9       74.21       81.46      2.89 o 
   6   2   9      193.96      182.95      5.85 o 
   7   2   9      834.12      786.27      6.07 o 
   8   2   9      400.81      388.18      7.20 o 
   9   2   9       16.86       13.50      3.35 o 
  10   2   9       16.51       16.30      3.09 o 
  11   2   9        3.99        6.10      3.71 o 
  12   2   9       83.93       88.53      4.45 o 
  13   2   9        9.53       12.89      4.35 o 
  14   2   9        0.27        1.53      3.89 o 
  15   2   9        1.99        4.69      4.17 o 
  16   2   9       45.23       38.80      5.21 o 
  17   2   9        1.15        4.22      4.90 o 
  18   2   9       27.17       23.80      5.25 o 
  19   2   9       12.71        5.10      5.14 o 
  20   2   9       15.22       20.55     10.82 o 
 -20   3   9       16.23       20.16      7.85 o 
 -19   3   9       21.58       22.20      8.01 o 
 -18   3   9        2.69        4.38      6.71 o 
 -17   3   9       16.88       28.23      7.20 o 
 -16   3   9        2.41        7.22      4.70 o 
 -15   3   9        8.47        7.69      4.57 o 
 -14   3   9       80.70       84.12      8.39 o 
 -13   3   9       13.22       15.30      4.61 o 
 -12   3   9        4.58        6.24      4.14 o 
 -11   3   9       15.37       10.79      4.04 o 
 -10   3   9       27.48       25.33      4.07 o 
  -9   3   9       30.58       27.01      4.54 o 
  -8   3   9      116.31      102.63     13.45 o 
  -7   3   9      533.29      510.14     80.18 o 
  -6   3   9      360.45      317.02     41.48 o 
  -5   3   9       56.79       47.83      7.16 o 
  -4   3   9      813.36      739.86     59.62 o 
  -3   3   9       16.47       27.83      2.47 o 
  -2   3   9       78.16       74.20      5.55 o 
  -1   3   9       48.88       56.44      3.75 o 
   0   3   9      414.59      459.18     14.42 o 
   1   3   9      605.81      645.47     12.59 o 
   2   3   9       73.11       60.52      3.45 o 
   3   3   9       14.34       12.58      2.74 o 
   4   3   9      428.44      429.73      5.58 o 
   5   3   9       53.65       51.96      3.54 o 
   6   3   9       84.53       82.40      3.92 o 
   7   3   9       46.11       42.45      3.56 o 
   8   3   9       89.59      106.81      4.80 o 
   9   3   9      311.13      330.96      5.65 o 
  10   3   9      177.72      179.07      5.30 o 
  11   3   9      132.57      145.51      5.28 o 
  12   3   9       20.70       28.33      4.42 o 
  13   3   9       20.70       23.45      4.72 o 
  14   3   9       11.80       10.70      4.74 o 
  15   3   9       26.28       28.07      4.75 o 
  16   3   9        7.54        9.08      4.74 o 
  17   3   9        0.05        3.24      5.95 o 
  18   3   9        9.80       12.18      5.88 o 
 -19   4   9        1.08        0.00     10.45 o 
 -18   4   9       21.43       25.45      7.44 o 
 -17   4   9       92.38       94.01     14.14 o 
 -16   4   9        0.10        3.79      5.82 o 
 -15   4   9       13.08       22.78      5.69 o 
 -14   4   9        5.35        4.20      4.25 o 
 -13   4   9        0.12        1.08      4.01 o 
 -12   4   9        0.41        3.39      3.90 o 
 -11   4   9       26.78       35.91      4.27 o 
 -10   4   9      250.29      227.00     25.56 o 
  -9   4   9        3.75        1.40      3.65 o 
  -8   4   9       16.77        9.24      3.62 o 
  -7   4   9      203.27      207.66     29.42 o 
  -6   4   9       63.65       84.06      8.38 o 
  -5   4   9        0.88        1.73      2.57 o 
  -4   4   9        5.70        3.76      3.28 o 
  -3   4   9        0.28        0.49      3.06 o 
  -2   4   9        5.09        2.84      3.13 o 
  -1   4   9        3.98        7.08      3.25 o 
   0   4   9        4.73       14.33      3.57 o 
   1   4   9        7.97       13.43      3.34 o 
   2   4   9       17.28       17.38      3.51 o 
   3   4   9       15.40       21.67      3.58 o 
   4   4   9        7.02        9.39      3.46 o 
   5   4   9       71.02       64.68      6.36 o 
   6   4   9        1.13        2.32      3.50 o 
   7   4   9      174.12      183.44      9.49 o 
   8   4   9       92.91      122.66      7.09 o 
   9   4   9       31.39       33.14      3.99 o 
  10   4   9        9.60        9.14      4.46 o 
  11   4   9       55.10       75.37      5.38 o 
  12   4   9      236.57      301.59      7.60 o 
  13   4   9       17.66       24.73      5.24 o 
  14   4   9        4.31       12.10      4.98 o 
  15   4   9       18.41       23.90      5.09 o 
  16   4   9       16.91        7.28      6.43 o 
 -17   5   9        0.04        3.61     10.09 o 
 -16   5   9        7.18       12.51      6.15 o 
 -15   5   9        3.78        5.27      5.35 o 
 -14   5   9        5.77        6.91      5.23 o 
 -13   5   9        0.31        1.57      4.84 o 
 -12   5   9        0.19        1.39      4.43 o 
 -11   5   9        5.94        6.08      4.54 o 
 -10   5   9        6.54        6.16      4.18 o 
  -9   5   9        3.76        4.53      4.91 o 
  -8   5   9        1.07        3.83      4.81 o 
  -7   5   9        2.85        2.99      3.93 o 
  -6   5   9        0.75        3.46      3.92 o 
  -5   5   9       47.90       32.50      9.20 o 
  -4   5   9       17.77       10.51      3.60 o 
  -3   5   9        0.93        1.25      3.42 o 
  -2   5   9        0.48        1.54      3.75 o 
  -1   5   9       28.08       23.03      5.51 o 
   0   5   9        1.63        2.91      4.07 o 
   1   5   9       48.07       53.55      9.77 o 
   2   5   9        5.99        7.07      3.56 o 
   3   5   9        7.99       13.55      3.88 o 
   4   5   9       11.46        8.71      3.80 o 
   5   5   9       11.13        9.30      3.76 o 
   6   5   9        1.83        3.95      3.92 o 
   7   5   9       13.93       11.24      3.95 o 
   8   5   9        7.43        6.88      4.18 o 
   9   5   9        7.39        8.03      4.53 o 
  10   5   9        0.49        1.99      5.46 o 
  11   5   9        0.71        4.92      5.41 o 
  12   5   9        1.20        2.82      6.39 o 
  13   5   9        0.62        7.77      6.11 o 
  14   5   9       18.15       26.65      8.36 o 
  15   5   9        0.41        9.37     15.50 o 
 -13   6   9        1.66        7.47      7.67 o 
 -12   6   9        9.10        5.44      7.36 o 
 -11   6   9        8.35       16.45      7.29 o 
 -10   6   9        0.88        7.37      5.81 o 
  -9   6   9        3.49        6.49      5.25 o 
  -8   6   9       21.10       18.20      6.25 o 
  -7   6   9       12.87       15.85      8.38 o 
  -6   6   9        2.61        2.60      6.61 o 
  -5   6   9       36.97       14.94      6.71 o 
  -4   6   9        2.97        1.93      5.54 o 
  -3   6   9       21.91       28.40      6.78 o 
  -2   6   9       49.68       41.88      9.30 o 
  -1   6   9        1.25        2.85      4.35 o 
   0   6   9       11.17       12.72      4.67 o 
   1   6   9        8.05        9.44      4.42 o 
   2   6   9       19.50       27.37      4.60 o 
   3   6   9        9.13       15.46      4.59 o 
   4   6   9       47.53       72.35     10.08 o 
   5   6   9        0.15        5.87      4.42 o 
   6   6   9       26.56       31.47      5.33 o 
   7   6   9       19.97       27.02      6.40 o 
   8   6   9       57.96       95.75      8.01 o 
   9   6   9        0.05        2.15      6.31 o 
  10   6   9        1.50        1.66      6.72 o 
  11   6   9        0.89        1.00      9.00 o 
  -9   7   9        1.86        1.59      9.64 o 
  -8   7   9        5.49        0.87      6.27 o 
  -7   7   9        4.99        3.00      7.54 o 
  -6   7   9        0.29        5.49      6.14 o 
  -5   7   9        1.57       -0.55      5.96 o 
  -4   7   9        1.29       -0.29      6.40 o 
  -3   7   9        0.04        1.33      6.57 o 
  -2   7   9        0.38        1.64      6.98 o 
  -1   7   9       12.95        9.41      5.67 o 
   0   7   9        0.16        3.24      5.25 o 
   1   7   9        1.23        2.64      5.17 o 
   2   7   9        2.65        7.97      5.09 o 
   3   7   9        6.23        6.97      5.50 o 
   4   7   9       11.02       13.72      6.33 o 
   5   7   9        1.33        3.40      7.10 o 
   6   7   9        4.85       -7.93     12.26 o 
   7   7   9        0.99        0.36     15.50 o 
 -22   0  10        5.64        2.52     11.90 o 
 -21   0  10        5.97       11.93      7.35 o 
 -20   0  10      104.76      121.50      8.13 o 
 -19   0  10       96.48      109.66     12.13 o 
 -18   0  10        4.84        7.36      6.95 o 
 -17   0  10       11.41       13.45      6.71 o 
 -16   0  10        3.48        3.88      6.24 o 
 -15   0  10       68.83      104.48     10.10 o 
 -14   0  10        2.54        4.75      6.05 o 
 -13   0  10       95.94       86.92      7.60 o 
 -12   0  10        5.91        0.01      4.79 o 
 -11   0  10      337.62      350.49     12.75 o 
 -10   0  10      267.59      330.04      7.05 o 
  -9   0  10      389.04      366.58     12.07 o 
  -8   0  10      415.99      473.12     17.98 o 
  -7   0  10      108.32      150.72      7.61 o 
  -6   0  10       64.75       63.00      7.02 o 
  -5   0  10      963.65      957.81     64.43 o 
  -4   0  10     1145.48     1070.98     72.71 o 
  -3   0  10       16.56       18.12      2.22 o 
  -2   0  10      175.42      201.51      9.62 o 
  -1   0  10     1568.74     1689.96     58.56 o 
   0   0  10      738.55      827.37     12.92 o 
   1   0  10       61.95       62.76      2.74 o 
   2   0  10        5.96       14.30      2.80 o 
   3   0  10       17.13       21.61      2.93 o 
   4   0  10      134.42      121.90      5.67 o 
   5   0  10      547.36      552.30      7.19 o 
   6   0  10      991.38     1040.43     15.35 o 
   7   0  10        1.98        4.53      3.41 o 
   8   0  10      153.55      149.86      6.21 o 
   9   0  10      717.71      641.07     12.33 o 
  10   0  10       14.32        7.88      4.29 o 
  11   0  10       73.53       67.52      5.38 o 
  12   0  10      356.36      249.00      5.85 o 
  13   0  10        4.37        3.39      5.29 o 
  14   0  10      360.43      327.69      8.98 o 
  15   0  10      171.82      156.79     10.63 o 
  16   0  10       35.40       35.61      7.79 o 
  17   0  10       68.52       45.55      7.45 o 
  18   0  10       98.81       97.98      9.15 o 
 -22   1  10        0.84       -1.22     10.40 o 
 -21   1  10        0.61        4.33      6.54 o 
 -20   1  10        3.18        7.25      5.66 o 
 -19   1  10        1.22       -0.57      5.26 o 
 -18   1  10        0.88        0.60      4.48 o 
 -17   1  10      158.83      152.06      5.55 o 
 -16   1  10       20.84       30.21      4.26 o 
 -15   1  10       13.83       11.92      3.78 o 
 -14   1  10      125.75      129.49      6.06 o 
 -13   1  10      118.39      129.82      4.82 o 
 -12   1  10        2.94        1.43      3.25 o 
 -11   1  10        2.62        3.81      3.15 o 
 -10   1  10        0.00        0.81      3.00 o 
  -9   1  10       79.95       89.42      3.58 o 
  -8   1  10       34.25       33.93      2.63 o 
  -7   1  10        8.27       10.17      2.20 o 
  -6   1  10      140.58      145.23      4.73 o 
  -5   1  10       40.82       43.06      2.07 o 
  -4   1  10        5.59        3.89      2.08 o 
  -3   1  10      178.69      213.63      3.78 o 
  -2   1  10       30.39       36.22      1.81 o 
  -1   1  10      124.50      143.17      6.66 o 
   0   1  10       51.53       62.06      2.91 o 
   1   1  10      206.56      261.50      5.72 o 
   2   1  10      259.64      296.52      9.47 o 
   3   1  10      333.86      332.30      5.02 o 
   4   1  10        0.06        0.27      2.15 o 
   5   1  10      349.72      384.55      4.34 o 
   6   1  10      141.86      145.42      3.68 o 
   7   1  10      174.04      170.74      3.72 o 
   8   1  10      108.15       96.46      3.24 o 
   9   1  10        2.50        4.06      2.74 o 
  10   1  10       46.61       38.72      3.70 o 
  11   1  10        0.74        0.41      3.90 o 
  12   1  10        1.00        1.30      4.20 o 
  13   1  10       10.91        9.05      3.76 o 
  14   1  10        3.00        0.11      3.81 o 
  15   1  10        2.00        7.48      4.14 o 
  16   1  10        1.57        8.17      4.14 o 
  17   1  10        6.57        7.07      4.81 o 
  18   1  10        0.04        2.14      6.76 o 
  19   1  10       22.27       14.34      9.27 o 
 -21   2  10       12.85       11.96      8.78 o 
 -20   2  10       15.72       15.48      6.91 o 
 -19   2  10       10.50       19.55      7.22 o 
 -18   2  10        4.85        8.12      6.26 o 
 -17   2  10        0.28        6.10      5.47 o 
 -16   2  10       54.88       46.18      5.04 o 
 -15   2  10       14.06       27.17      4.81 o 
 -14   2  10        0.43        1.85      4.49 o 
 -13   2  10       13.06       14.18      4.36 o 
 -12   2  10       29.55       30.28      4.37 o 
 -11   2  10       28.24       25.50      4.15 o 
 -10   2  10      214.90      200.74     10.80 o 
  -9   2  10      130.43      124.32     15.14 o 
  -8   2  10        3.03        5.10      4.59 o 
  -7   2  10      544.11      553.57     20.28 o 
  -6   2  10      407.57      431.73     28.96 o 
  -5   2  10     1022.34     1066.32     40.18 o 
  -4   2  10      174.47      149.05      3.98 o 
  -3   2  10      110.88      105.78      3.73 o 
  -2   2  10        9.30       11.62      1.88 o 
  -1   2  10      862.33      903.70     24.11 o 
   0   2  10      787.82      748.87     42.31 o 
   1   2  10        0.72        3.01      2.23 o 
   2   2  10       57.68       58.40      2.55 o 
   3   2  10       71.31       86.78      3.25 o 
   4   2  10     3041.09     3219.30     27.89 o 
   5   2  10       91.93      100.97      3.60 o 
   6   2  10     1811.96     1795.65     25.08 o 
   7   2  10      296.19      291.15      4.41 o 
   8   2  10      175.82      182.09      4.32 o 
   9   2  10       30.84       29.65      3.50 o 
  10   2  10      151.40      163.59      4.08 o 
  11   2  10       48.24       44.63      4.02 o 
  12   2  10       35.85       36.73      4.57 o 
  13   2  10       13.15       14.38      4.51 o 
  14   2  10      172.68      156.49      5.57 o 
  15   2  10       81.03       77.13      5.11 o 
  16   2  10       65.42       62.10      5.57 o 
  17   2  10       60.94       42.53      5.49 o 
  18   2  10       60.87       59.44      5.83 o 
  19   2  10        4.51       -0.68      5.78 o 
 -20   3  10       36.50       14.37     10.22 o 
 -19   3  10        9.63       15.66      7.26 o 
 -18   3  10       23.32       29.16      7.81 o 
 -17   3  10       19.11       19.54      5.36 o 
 -16   3  10       26.39       29.48      5.23 o 
 -15   3  10       26.86       31.09      4.97 o 
 -14   3  10        0.05        4.10      4.39 o 
 -13   3  10        0.64        1.24      4.43 o 
 -12   3  10       21.21       25.37      4.44 o 
 -11   3  10      197.97      196.54      6.15 o 
 -10   3  10       51.12       48.47      5.67 o 
  -9   3  10       54.34       54.94     11.16 o 
  -8   3  10      306.08      323.50     53.94 o 
  -7   3  10       27.99       20.25      5.23 o 
  -6   3  10      237.59      210.05     24.85 o 
  -5   3  10      264.91      266.79     29.71 o 
  -4   3  10      271.10      275.13     10.05 o 
  -3   3  10      771.66      804.90     34.09 o 
  -2   3  10       46.69       53.62      4.41 o 
  -1   3  10       46.20       50.11      4.56 o 
   0   3  10        2.88        3.71      2.79 o 
   1   3  10        8.75        8.46      2.93 o 
   2   3  10      368.59      376.88     11.09 o 
   3   3  10      182.98      192.99      8.36 o 
   4   3  10        1.68        0.44      2.94 o 
   5   3  10        4.15        3.88      2.82 o 
   6   3  10      137.69      130.59      6.53 o 
   7   3  10       36.95       34.72      3.66 o 
   8   3  10      393.23      431.83     10.89 o 
   9   3  10       14.88       27.96      3.72 o 
  10   3  10        5.34        8.09      3.69 o 
  11   3  10      157.41      172.50      6.73 o 
  12   3  10        9.47       11.35      4.32 o 
  13   3  10        0.16        2.22      4.67 o 
  14   3  10       27.01       28.79      5.58 o 
  15   3  10        0.12        3.07      4.84 o 
  16   3  10       10.04        5.87      4.97 o 
  17   3  10        4.36        5.71      6.07 o 
  18   3  10        9.93       11.54     14.42 o 
 -18   4  10        9.14        9.68      7.29 o 
 -17   4  10        0.00        5.37      6.24 o 
 -16   4  10        3.88        9.22      6.02 o 
 -15   4  10       20.86       27.32      5.40 o 
 -14   4  10       21.27       16.44      5.19 o 
 -13   4  10      156.03      164.12     11.67 o 
 -12   4  10        0.76        4.82      4.07 o 
 -11   4  10      193.48      201.17     26.71 o 
 -10   4  10        2.11        2.14      3.62 o 
  -9   4  10       49.45       44.68      8.98 o 
  -8   4  10       45.65       40.55      7.90 o 
  -7   4  10        5.95        7.58      3.56 o 
  -6   4  10       27.26       29.71      6.21 o 
  -5   4  10        1.14        2.25      3.11 o 
  -4   4  10      119.06      118.99     14.92 o 
  -3   4  10       99.14       96.55     12.54 o 
  -2   4  10       56.54       59.91      6.87 o 
  -1   4  10       19.16       12.66      3.46 o 
   0   4  10        0.33        1.99      3.65 o 
   1   4  10      199.09      186.22     10.23 o 
   2   4  10       22.04       15.93      3.52 o 
   3   4  10        0.16        2.56      3.50 o 
   4   4  10        8.15        6.49      3.59 o 
   5   4  10        2.03        2.86      3.64 o 
   6   4  10       30.33       36.61      4.02 o 
   7   4  10        3.36        4.78      3.83 o 
   8   4  10       19.99       19.04      4.02 o 
   9   4  10       30.26       28.91      4.43 o 
  10   4  10        3.50       -0.02      4.56 o 
  11   4  10       20.98       27.27      5.14 o 
  12   4  10        0.58        6.61      4.99 o 
  13   4  10       23.41       16.86      5.18 o 
  14   4  10       40.47       45.55      5.74 o 
  15   4  10        1.75        9.15      6.30 o 
  16   4  10        0.78        7.93      9.73 o 
 -17   5  10        5.70        9.37     10.82 o 
 -16   5  10        6.81       15.40      7.05 o 
 -15   5  10        0.72        5.73      5.96 o 
 -14   5  10        1.57        3.66      5.46 o 
 -13   5  10        9.52        8.01      4.94 o 
 -12   5  10       46.48       61.19      6.88 o 
 -11   5  10        0.15        2.93      5.76 o 
 -10   5  10        2.19        8.25      4.61 o 
  -9   5  10       16.92        9.10      5.63 o 
  -8   5  10       37.77       31.60      8.04 o 
  -7   5  10        6.29        5.45      4.19 o 
  -6   5  10        6.63        7.25      4.40 o 
  -5   5  10        3.98        1.57      4.30 o 
  -4   5  10       30.33       31.36      6.75 o 
  -3   5  10        0.09        3.36      3.49 o 
  -2   5  10       15.89       22.07      6.29 o 
  -1   5  10       44.23       68.43     11.73 o 
   0   5  10       36.42       33.40      6.47 o 
   1   5  10        8.26        5.55      3.72 o 
   2   5  10       45.70       67.29      8.38 o 
   3   5  10      165.49      202.18      7.39 o 
   4   5  10        2.25        1.84      3.98 o 
   5   5  10        0.32        2.74      3.96 o 
   6   5  10       12.60       15.48      4.26 o 
   7   5  10       15.06       18.23      4.22 o 
   8   5  10       26.42       31.32      5.40 o 
   9   5  10        4.64        4.69      4.70 o 
  10   5  10        0.31        6.00      5.64 o 
  11   5  10       41.14       55.01      6.09 o 
  12   5  10        1.43        5.11      5.37 o 
  13   5  10        5.54       18.05      8.39 o 
  14   5  10       12.21       15.14     13.70 o 
 -13   6  10        0.18        0.35      9.13 o 
 -12   6  10        2.76        2.37      7.65 o 
 -11   6  10       11.05       12.50      6.14 o 
 -10   6  10        2.78        4.26      5.41 o 
  -9   6  10        0.16        1.94      5.66 o 
  -8   6  10        0.84        0.50      7.21 o 
  -7   6  10        1.15        2.48      6.74 o 
  -6   6  10        2.10        2.66      7.22 o 
  -5   6  10        2.77        3.22      5.60 o 
  -4   6  10        2.22        8.19      5.64 o 
  -3   6  10        2.06        4.68      5.87 o 
  -2   6  10        7.92        6.67      4.70 o 
  -1   6  10        2.05        3.12      4.72 o 
   0   6  10        7.25        7.15      4.79 o 
   1   6  10        2.71        3.53      4.47 o 
   2   6  10        0.56        3.57      4.39 o 
   3   6  10        0.53        0.92      4.65 o 
   4   6  10        0.01        1.11      4.66 o 
   5   6  10        0.16        2.34      4.55 o 
   6   6  10       15.12       20.12      4.97 o 
   7   6  10        1.04        0.74      5.18 o 
   8   6  10       11.57       18.06      6.29 o 
   9   6  10        3.31        3.22      6.30 o 
  10   6  10        0.26        3.24     13.70 o 
  -8   7  10        2.14        0.35      7.62 o 
  -7   7  10        0.89       -2.21      6.84 o 
  -6   7  10        4.86        4.93      6.65 o 
  -5   7  10        2.10       -0.45      6.95 o 
  -4   7  10       11.01       12.11      7.44 o 
  -3   7  10        0.45        1.52      6.76 o 
  -2   7  10        9.01       11.23      7.06 o 
  -1   7  10        2.63       -0.32      6.78 o 
   0   7  10       12.81       10.26      5.66 o 
   1   7  10        0.26        2.81      5.16 o 
   2   7  10       34.27       36.55      6.61 o 
   3   7  10        0.49        0.11      6.40 o 
   4   7  10        0.14        2.43      7.24 o 
   5   7  10        4.24        2.88     14.42 o 
   6   7  10        0.15        2.88     16.58 o 
 -22   1  11        7.28        1.44     18.75 o 
 -21   1  11        1.95        6.79      6.73 o 
 -20   1  11       47.17       54.21      6.30 o 
 -19   1  11        0.66        2.98      5.56 o 
 -18   1  11       22.43       27.71      5.20 o 
 -17   1  11       31.35       36.46      5.42 o 
 -16   1  11        4.18       13.48      4.15 o 
 -15   1  11      190.52      187.07      7.38 o 
 -14   1  11      150.08      156.94      4.64 o 
 -13   1  11        2.49        3.85      3.44 o 
 -12   1  11       84.92       86.75      4.07 o 
 -11   1  11      118.62      112.16      4.06 o 
 -10   1  11      271.02      272.06      9.69 o 
  -9   1  11        3.77        4.07      2.29 o 
  -8   1  11       58.04       64.85      2.78 o 
  -7   1  11       51.66       60.91      2.57 o 
  -6   1  11     1127.39     1087.96     41.76 o 
  -5   1  11      323.25      303.56     11.95 o 
  -4   1  11       67.51       70.17      2.57 o 
  -3   1  11      221.67      235.11      4.36 o 
  -2   1  11      260.54      236.16      8.30 o 
  -1   1  11      136.26      124.50      6.55 o 
   0   1  11       20.85       16.17      2.09 o 
   1   1  11      435.58      400.64      8.52 o 
   2   1  11        0.06        2.36      2.59 o 
   3   1  11      265.80      278.22      6.63 o 
   4   1  11      419.11      427.98      5.90 o 
   5   1  11      583.42      556.58      9.06 o 
   6   1  11      527.15      526.29      8.93 o 
   7   1  11      170.18      161.64      3.73 o 
   8   1  11      374.65      332.88      4.73 o 
   9   1  11      336.35      335.78      5.13 o 
  10   1  11       70.99       71.96      4.52 o 
  11   1  11        6.22        7.71      4.09 o 
  12   1  11       27.57       26.16      4.62 o 
  13   1  11      129.36      118.09      7.28 o 
  14   1  11        3.01        6.21      4.19 o 
  15   1  11        0.06        0.53      5.04 o 
  16   1  11        6.69        5.74      4.84 o 
  17   1  11       65.95       57.32      6.45 o 
  18   1  11       32.10       17.19      8.19 o 
  19   1  11       50.53       47.59     12.98 o 
 -21   2  11        0.04        2.88     20.19 o 
 -20   2  11        0.06        2.75      7.19 o 
 -19   2  11       10.66       14.53      6.24 o 
 -18   2  11        0.16        4.93      5.86 o 
 -17   2  11        0.03        5.66      5.65 o 
 -16   2  11        0.41        3.49      4.74 o 
 -15   2  11       49.28       43.76      4.88 o 
 -14   2  11       15.08       19.26      4.46 o 
 -13   2  11        2.68        6.61      4.49 o 
 -12   2  11       21.00       23.55      4.37 o 
 -11   2  11        7.24        5.06      4.24 o 
 -10   2  11       13.18       10.52      4.11 o 
  -9   2  11       48.92       50.39      4.84 o 
  -8   2  11        6.33        6.68      4.12 o 
  -7   2  11     1071.21     1185.44     21.91 o 
  -6   2  11        0.01        0.69      2.43 o 
  -5   2  11       29.90       28.81      2.16 o 
  -4   2  11      233.86      246.41     11.17 o 
  -3   2  11      146.72      147.90      9.55 o 
  -2   2  11      161.92      173.25      6.69 o 
  -1   2  11       13.90       11.74      2.50 o 
   0   2  11        6.83        7.72      2.70 o 
   1   2  11      159.78      164.75      5.69 o 
   2   2  11      247.72      270.42      6.74 o 
   3   2  11       93.04       97.51      2.88 o 
   4   2  11      106.51      107.22      3.12 o 
   5   2  11       76.66       88.87      3.50 o 
   6   2  11        0.26        3.67      3.31 o 
   7   2  11      134.00      141.89      4.22 o 
   8   2  11        0.09        1.40      3.24 o 
   9   2  11        5.46        7.55      3.38 o 
  10   2  11        0.88        2.05      3.03 o 
  11   2  11        0.01        1.09      3.72 o 
  12   2  11       56.32       57.11      5.03 o 
  13   2  11        4.71        7.35      4.63 o 
  14   2  11       17.40       13.68      5.02 o 
  15   2  11       41.20       32.23      4.62 o 
  16   2  11       24.72       18.72      5.03 o 
  17   2  11       24.51       24.52      5.36 o 
  18   2  11        0.71        3.89      6.26 o 
 -19   3  11        3.23        9.79      7.34 o 
 -18   3  11       14.36       21.29      7.38 o 
 -17   3  11       24.22       25.04      5.46 o 
 -16   3  11        1.44        6.04      5.24 o 
 -15   3  11       41.33       33.73      5.14 o 
 -14   3  11       15.05       13.34      4.53 o 
 -13   3  11        0.08       -1.19      4.71 o 
 -12   3  11        2.42        5.54      4.35 o 
 -11   3  11       31.54       18.86      4.35 o 
 -10   3  11       67.76       59.24      8.72 o 
  -9   3  11        1.51        2.62      4.14 o 
  -8   3  11      111.50       98.33     17.02 o 
  -7   3  11      150.35      138.93     20.76 o 
  -6   3  11       49.24       36.35      5.41 o 
  -5   3  11      631.73      589.06     44.32 o 
  -4   3  11        5.27        4.72      2.49 o 
  -3   3  11      300.50      339.57     19.01 o 
  -2   3  11      156.45      146.60      7.79 o 
  -1   3  11       43.01       37.93      4.22 o 
   0   3  11      362.92      375.26     13.49 o 
   1   3  11       72.00       78.95      4.49 o 
   2   3  11       68.42       65.82      4.09 o 
   3   3  11       47.57       45.63      3.33 o 
   4   3  11       16.37       19.46      3.17 o 
   5   3  11      286.44      302.82      8.82 o 
   6   3  11        2.83        4.01      3.88 o 
   7   3  11       10.40       14.27      4.00 o 
   8   3  11      117.35      113.88      4.51 o 
   9   3  11       41.32       43.96      4.21 o 
  10   3  11        0.57        6.74      3.62 o 
  11   3  11       14.68       13.32      4.12 o 
  12   3  11        4.00        4.63      4.36 o 
  13   3  11       25.76       25.74      5.52 o 
  14   3  11      121.37      131.74      7.00 o 
  15   3  11        3.09        2.78      5.15 o 
  16   3  11        1.06       -0.49      4.95 o 
  17   3  11       13.58       12.05      8.65 o 
 -18   4  11       18.31       21.99     11.54 o 
 -17   4  11        0.07        6.18      6.15 o 
 -16   4  11       14.05       16.78      6.12 o 
 -15   4  11        0.16        2.47      5.01 o 
 -14   4  11        2.71        4.95      5.05 o 
 -13   4  11        5.13        6.28      4.40 o 
 -12   4  11        1.92        2.84      4.28 o 
 -11   4  11       26.41       25.64      4.94 o 
 -10   4  11        0.01        1.92      4.01 o 
  -9   4  11      147.43      159.71     28.78 o 
  -8   4  11        3.26        1.14      3.92 o 
  -7   4  11       87.07      119.45     21.40 o 
  -6   4  11        0.86        2.32      4.19 o 
  -5   4  11       16.68       17.15      4.08 o 
  -4   4  11       38.02       28.14      4.56 o 
  -3   4  11      119.71      147.63     20.78 o 
  -2   4  11      370.66      430.53     10.86 o 
  -1   4  11        0.07        2.56      3.54 o 
   0   4  11        0.38       -0.33      3.65 o 
   1   4  11      269.82      316.44     27.62 o 
   2   4  11       98.27      110.51      6.74 o 
   3   4  11        0.78        2.02      3.64 o 
   4   4  11        3.83        5.59      3.74 o 
   5   4  11        0.15        3.78      3.86 o 
   6   4  11        4.72        5.09      3.88 o 
   7   4  11       36.27       40.36      5.07 o 
   8   4  11        0.02        7.50      4.25 o 
   9   4  11        0.04        0.05      4.28 o 
  10   4  11       77.73       82.92      5.14 o 
  11   4  11        7.02       17.18      5.36 o 
  12   4  11        4.19        8.45      5.16 o 
  13   4  11        9.26       11.53      5.28 o 
  14   4  11        8.65       11.22      6.39 o 
  15   4  11       17.85       16.58     10.45 o 
  16   4  11       17.35       15.14     10.82 o 
 -17   5  11        0.48        9.01     10.45 o 
 -16   5  11        4.75       11.54     10.82 o 
 -15   5  11        0.13        4.90      5.90 o 
 -14   5  11       12.58       16.59      6.20 o 
 -13   5  11        7.84       11.26      6.22 o 
 -12   5  11       13.79       17.56      6.31 o 
 -11   5  11       23.33       26.09      7.45 o 
 -10   5  11        1.53        2.84      4.84 o 
  -9   5  11        2.60        3.12      5.17 o 
  -8   5  11        4.39        5.21      4.53 o 
  -7   5  11       19.22       18.77      6.31 o 
  -6   5  11        0.01        0.95      4.75 o 
  -5   5  11       22.08        7.13      4.23 o 
  -4   5  11        3.62        3.57      4.11 o 
  -3   5  11       57.05       53.79     12.14 o 
  -2   5  11        0.02        5.14      4.17 o 
  -1   5  11        6.56       11.57      4.56 o 
   0   5  11       14.43       12.77      4.09 o 
   1   5  11       29.20       22.75      4.13 o 
   2   5  11       16.61       14.73      4.08 o 
   3   5  11        5.20        3.53      3.88 o 
   4   5  11       14.21       13.06      4.25 o 
   5   5  11        0.39        3.69      4.19 o 
   6   5  11       63.60       81.21      6.63 o 
   7   5  11        5.99        9.92      4.52 o 
   8   5  11        0.65        5.33      4.62 o 
   9   5  11       30.37       33.60      5.46 o 
  10   5  11        1.15        3.25      5.91 o 
  11   5  11        0.47        6.07      5.58 o 
  12   5  11        0.89        3.83      5.60 o 
  13   5  11        0.89       -1.80     14.42 o 
 -12   6  11        0.01       -2.94      8.15 o 
 -11   6  11        2.51        3.57      5.71 o 
 -10   6  11        0.72        1.59      5.64 o 
  -9   6  11        1.27        3.76      5.69 o 
  -8   6  11        1.95        4.57      7.24 o 
  -7   6  11       57.02       74.33     19.75 o 
  -6   6  11        2.96       14.24      6.45 o 
  -5   6  11       15.64       20.22      6.49 o 
  -4   6  11        0.01        2.26      5.75 o 
  -3   6  11       30.74       42.54     12.65 o 
  -2   6  11       13.54       12.18      6.04 o 
  -1   6  11       18.86       18.42      8.03 o 
   0   6  11        2.52        3.79      4.65 o 
   1   6  11       55.92       57.00     10.15 o 
   2   6  11       12.26       15.23      5.01 o 
   3   6  11        2.07        7.42      4.87 o 
   4   6  11        4.01        4.85      4.99 o 
   5   6  11        6.95       10.93      4.80 o 
   6   6  11        9.26       12.17      5.14 o 
   7   6  11        7.83       14.13      5.14 o 
   8   6  11        2.31        5.26      5.79 o 
  -8   7  11        2.81        2.16     11.90 o 
  -7   7  11        0.23        2.05     11.59 o 
  -6   7  11        1.31        8.65     14.78 o 
  -5   7  11        7.97       17.21      9.60 o 
  -4   7  11        4.56       10.43      8.01 o 
  -3   7  11        0.73        4.49      8.03 o 
  -2   7  11        0.20       -0.48      7.40 o 
  -1   7  11        5.20       -0.11      9.18 o 
   0   7  11        7.90       11.74      9.52 o 
   1   7  11        0.09       -1.25      6.83 o 
   2   7  11       28.82       36.51      8.98 o 
   3   7  11        1.10       -1.38      6.97 o 
   4   7  11        1.48       -0.72     15.14 o 
 -22   0  12        0.15        1.44     14.42 o 
 -21   0  12        8.02        8.08      7.65 o 
 -20   0  12        0.01        4.14      6.22 o 
 -19   0  12        5.67        8.41      6.03 o 
 -18   0  12        8.21       13.03      6.11 o 
 -17   0  12      119.55      129.24      7.24 o 
 -16   0  12       26.40       38.50      5.60 o 
 -15   0  12      507.95      551.54     16.51 o 
 -14   0  12        5.38        5.95      4.21 o 
 -13   0  12       26.82       21.60      4.17 o 
 -12   0  12       90.66       97.69      4.71 o 
 -11   0  12      368.01      392.83     20.09 o 
 -10   0  12       53.14       56.79      4.19 o 
  -9   0  12      670.46      648.53     18.42 o 
  -8   0  12       40.54       37.33      3.77 o 
  -7   0  12      694.31      756.98     36.56 o 
  -6   0  12      136.17      157.39     14.25 o 
  -5   0  12      914.08      906.87     24.18 o 
  -4   0  12      159.43      197.37      9.67 o 
  -3   0  12      434.24      503.24     19.70 o 
  -2   0  12      430.20      539.41      9.90 o 
  -1   0  12        0.87        1.83      2.89 o 
   0   0  12      764.51      734.11     24.24 o 
   1   0  12        6.13        7.31      3.15 o 
   2   0  12       18.34       21.92      3.41 o 
   3   0  12      119.97      111.70     10.80 o 
   4   0  12      353.11      374.79      9.05 o 
   5   0  12       32.04       31.86      4.11 o 
   6   0  12      152.51      142.07      4.95 o 
   7   0  12      268.51      280.45      7.17 o 
   8   0  12      666.54      644.65     11.50 o 
   9   0  12      268.79      246.46      7.54 o 
  10   0  12      287.52      239.23      7.34 o 
  11   0  12        8.98       10.42      5.25 o 
  12   0  12       33.23       26.33      5.63 o 
  13   0  12       68.57       62.99     11.36 o 
  14   0  12      268.66      256.37     12.93 o 
  15   0  12       16.18       19.21     10.11 o 
  16   0  12       15.24       14.89      9.39 o 
  17   0  12       70.19       54.95     10.22 o 
  18   0  12       23.85       20.55     12.98 o 
 -21   1  12        5.10        2.57      7.39 o 
 -20   1  12        7.31        7.04      5.79 o 
 -19   1  12        0.00        4.15      5.58 o 
 -18   1  12       11.74        5.78      5.49 o 
 -17   1  12        0.85        4.35      5.29 o 
 -16   1  12        2.92        3.95      4.64 o 
 -15   1  12       13.04       11.13      4.62 o 
 -14   1  12        2.03        4.16      4.29 o 
 -13   1  12       15.82       15.50      3.66 o 
 -12   1  12        0.00        0.34      3.57 o 
 -11   1  12        0.06        0.03      2.76 o 
 -10   1  12       41.55       42.10      2.90 o 
  -9   1  12      153.96      165.14      6.53 o 
  -8   1  12        2.85        0.31      2.26 o 
  -7   1  12       57.91       61.30      3.60 o 
  -6   1  12      178.28      193.26     13.16 o 
  -5   1  12      184.36      196.72     14.03 o 
  -4   1  12      160.88      170.68      6.68 o 
  -3   1  12        2.25        2.30      2.22 o 
  -2   1  12        5.31       10.16      2.29 o 
  -1   1  12        7.69       11.92      2.40 o 
   0   1  12      185.79      192.99      5.52 o 
   1   1  12       11.07       12.53      2.87 o 
   2   1  12      152.03      151.06      6.19 o 
   3   1  12      158.20      151.97      4.83 o 
   4   1  12      376.53      383.42      6.19 o 
   5   1  12       98.88      103.92      3.50 o 
   6   1  12      384.47      362.70      6.77 o 
   7   1  12        1.98        0.61      3.01 o 
   8   1  12       36.49       29.26      3.15 o 
   9   1  12       70.71       61.79      4.17 o 
  10   1  12       13.08       12.75      4.17 o 
  11   1  12       34.31       29.04      4.94 o 
  12   1  12        0.48        7.73      5.25 o 
  13   1  12        0.80        1.73      5.24 o 
  14   1  12        1.54        3.97      4.97 o 
  15   1  12        2.51       -0.66      5.17 o 
  16   1  12        3.37        8.09      6.00 o 
  17   1  12       50.26       49.35      6.46 o 
  18   1  12       26.82       14.06      9.73 o 
 -20   2  12        4.44        4.14      7.24 o 
 -19   2  12        0.48        1.78      5.87 o 
 -18   2  12        1.52        1.33      6.00 o 
 -17   2  12        3.96        4.21      5.19 o 
 -16   2  12       54.10       57.13      5.78 o 
 -15   2  12       63.54       69.18      6.86 o 
 -14   2  12       15.50       16.03      4.70 o 
 -13   2  12        2.15        1.54      4.37 o 
 -12   2  12        4.58        5.28      4.33 o 
 -11   2  12       33.67       39.08      4.56 o 
 -10   2  12      338.67      357.82     12.96 o 
  -9   2  12      555.36      510.27     80.48 o 
  -8   2  12       98.82       86.63     13.68 o 
  -7   2  12     1228.81     1092.59    146.69 o 
  -6   2  12      104.24      113.20      9.23 o 
  -5   2  12      143.17      138.07     11.19 o 
  -4   2  12        0.60       -1.07      2.47 o 
  -3   2  12       76.04       81.66      7.31 o 
  -2   2  12       25.44       29.41      2.64 o 
  -1   2  12      397.09      417.21     15.76 o 
   0   2  12      575.97      571.59     13.55 o 
   1   2  12        9.80       10.85      2.94 o 
   2   2  12      202.38      222.60      7.50 o 
   3   2  12      411.07      436.94      6.81 o 
   4   2  12        8.06        9.30      2.73 o 
   5   2  12      208.74      212.34      7.65 o 
   6   2  12       54.59       49.48      3.70 o 
   7   2  12       86.22       77.90      4.25 o 
   8   2  12       76.52       67.72      4.02 o 
   9   2  12        0.61        0.55      3.64 o 
  10   2  12       38.06       43.61      4.94 o 
  11   2  12        2.05        4.54      4.27 o 
  12   2  12       16.75       17.72      4.54 o 
  13   2  12       11.47        8.49      4.84 o 
  14   2  12       21.19       17.84      5.08 o 
  15   2  12        7.29        8.83      4.83 o 
  16   2  12       47.84       37.65      5.89 o 
  17   2  12        1.10        1.63      7.41 o 
 -19   3  12       96.55      112.77     16.42 o 
 -18   3  12        3.77        7.58      5.52 o 
 -17   3  12       99.33       89.56      6.56 o 
 -16   3  12        0.50       10.47      5.10 o 
 -15   3  12        8.96       15.93      5.14 o 
 -14   3  12       26.66       34.33      5.24 o 
 -13   3  12       16.31       16.40      4.71 o 
 -12   3  12      158.66      183.43     12.34 o 
 -11   3  12        0.31        3.20      4.11 o 
 -10   3  12      176.79      169.89     31.30 o 
  -9   3  12       14.43       12.39      4.48 o 
  -8   3  12      145.28      132.44     23.26 o 
  -7   3  12        1.43        4.61      3.34 o 
  -6   3  12       40.11       29.57      3.13 o 
  -5   3  12      131.28      128.95     12.20 o 
  -4   3  12       33.80       42.67      3.25 o 
  -3   3  12      215.60      230.63     13.04 o 
  -2   3  12       17.37       11.89      3.00 o 
  -1   3  12        3.26        0.88      3.06 o 
   0   3  12        7.09        3.54      2.83 o 
   1   3  12       56.14       45.78      4.70 o 
   2   3  12        0.06        0.95      3.56 o 
   3   3  12        3.14        4.20      3.54 o 
   4   3  12       68.75       65.18      4.11 o 
   5   3  12       29.29       27.95      3.87 o 
   6   3  12      172.61      193.60      6.88 o 
   7   3  12       42.46       52.65      4.37 o 
   8   3  12        2.24        4.50      3.95 o 
   9   3  12       82.83       81.21      4.98 o 
  10   3  12       68.01       83.88      4.84 o 
  11   3  12      111.87      131.67      5.62 o 
  12   3  12        8.51       15.55      5.43 o 
  13   3  12        3.95        9.21      6.27 o 
  14   3  12       74.87       75.15      7.14 o 
  15   3  12       40.96       33.84      6.75 o 
  16   3  12        0.14       -0.07      7.01 o 
 -18   4  12        1.66       -1.44     11.90 o 
 -17   4  12       41.54       35.18      6.83 o 
 -16   4  12        0.03        3.14      5.60 o 
 -15   4  12       28.81       19.12      5.09 o 
 -14   4  12        0.03        4.30      4.57 o 
 -13   4  12        0.12        2.29      4.61 o 
 -12   4  12        0.21        3.26      4.08 o 
 -11   4  12        5.18        7.71      4.14 o 
 -10   4  12        0.05        4.63      4.23 o 
  -9   4  12        6.30        8.08      4.70 o 
  -8   4  12        0.58        0.45      4.59 o 
  -7   4  12       68.63       56.69     15.55 o 
  -6   4  12        0.69        2.19      4.10 o 
  -5   4  12        3.84        2.07      4.20 o 
  -4   4  12       20.67       11.74      3.71 o 
  -3   4  12       19.65       13.90      3.80 o 
  -2   4  12        7.31        5.89      3.73 o 
  -1   4  12      114.39      109.38     13.90 o 
   0   4  12       32.47       28.01      4.05 o 
   1   4  12        0.10        3.58      3.97 o 
   2   4  12        0.11        1.59      3.80 o 
   3   4  12        4.94        5.09      3.58 o 
   4   4  12       29.30       29.72      4.02 o 
   5   4  12       36.01       37.78      4.34 o 
   6   4  12       30.18       31.42      4.35 o 
   7   4  12        1.94        5.96      4.42 o 
   8   4  12      241.69      272.79      7.07 o 
   9   4  12        0.88        2.17      4.69 o 
  10   4  12       36.10       44.28      4.91 o 
  11   4  12        0.66        6.61      5.04 o 
  12   4  12        1.51        4.39      5.47 o 
  13   4  12        1.07        4.28      5.24 o 
  14   4  12        0.11       -3.61     10.45 o 
 -14   5  12        1.68        5.62      6.69 o 
 -13   5  12        2.74        5.10      6.27 o 
 -12   5  12        8.71       10.37      5.48 o 
 -11   5  12       12.28        7.50      5.24 o 
 -10   5  12        2.70        2.89      5.20 o 
  -9   5  12       17.01       17.59      5.66 o 
  -8   5  12       15.89       15.30      7.43 o 
  -7   5  12       18.25       15.74      6.00 o 
  -6   5  12       10.88        8.85      4.38 o 
  -5   5  12        3.85        5.74      4.49 o 
  -4   5  12       20.75       25.32      5.66 o 
  -3   5  12       33.48       29.56      7.44 o 
  -2   5  12       43.18       51.89     10.67 o 
  -1   5  12        1.48        3.54      4.23 o 
   0   5  12      119.62      129.09     22.79 o 
   1   5  12        1.12        0.16      4.00 o 
   2   5  12       18.10       22.87      4.40 o 
   3   5  12        0.01        1.57      3.96 o 
   4   5  12       32.01       28.68      6.51 o 
   5   5  12       11.03       18.46      4.60 o 
   6   5  12       65.38       92.19      7.79 o 
   7   5  12       32.38       44.33      6.75 o 
   8   5  12        5.17        6.75      4.69 o 
   9   5  12        0.03        4.74      4.73 o 
  10   5  12       49.74       60.65      6.85 o 
  11   5  12       21.41       35.17      6.62 o 
  12   5  12        2.72        3.98      9.39 o 
  13   5  12        8.45       20.91     11.18 o 
 -12   6  12        0.62        1.44     12.62 o 
 -11   6  12        1.07        3.63     10.71 o 
 -10   6  12        1.21        3.64      5.87 o 
  -9   6  12        0.07        5.54      7.96 o 
  -8   6  12       10.68       11.20      6.72 o 
  -7   6  12        0.16        1.06      6.35 o 
  -6   6  12       15.69       13.05      6.52 o 
  -5   6  12        0.32       -0.50      6.99 o 
  -4   6  12        9.53        6.49      5.71 o 
  -3   6  12        7.27        7.85      6.24 o 
  -2   6  12       10.08       18.70      6.10 o 
  -1   6  12        0.33       -0.21      4.75 o 
   0   6  12        0.82       -1.57      4.81 o 
   1   6  12        0.33        0.98      4.86 o 
   2   6  12       36.77       38.77      7.70 o 
   3   6  12        9.78       10.27      5.03 o 
   4   6  12        0.77        2.53      5.10 o 
   5   6  12        1.88        6.29      5.17 o 
   6   6  12        0.05        2.95      4.95 o 
   7   6  12        0.04        1.92      5.26 o 
   8   6  12        5.72        9.73     10.45 o 
  -2   7  12        0.27       10.09     11.54 o 
  -1   7  12        1.26        5.41     11.90 o 
   0   7  12        0.91        9.73     11.90 o 
   1   7  12        1.98       -1.95      6.68 o 
   2   7  12        4.03        8.54      7.66 o 
   3   7  12        6.74       12.26     11.90 o 
 -21   1  13       26.07       21.37      9.74 o 
 -20   1  13       11.76       10.32      6.15 o 
 -19   1  13       16.72       16.56      6.09 o 
 -18   1  13       19.92       22.02      6.43 o 
 -17   1  13        4.04       10.27      5.81 o 
 -16   1  13       37.80       40.89      5.08 o 
 -15   1  13        0.11        2.98      4.45 o 
 -14   1  13        0.02        0.11      4.56 o 
 -13   1  13        4.81        9.32      4.40 o 
 -12   1  13      105.47      104.93      6.10 o 
 -11   1  13        4.26        4.48      3.65 o 
 -10   1  13      189.32      186.27      8.45 o 
  -9   1  13       44.05       35.68      4.31 o 
  -8   1  13        1.74        0.62      2.35 o 
  -7   1  13        5.18        4.31      2.55 o 
  -6   1  13      298.23      256.16     22.00 o 
  -5   1  13       86.13       76.49      3.97 o 
  -4   1  13        2.47        1.53      2.30 o 
  -3   1  13       41.91       46.44      2.92 o 
  -2   1  13      676.98      723.92     21.92 o 
  -1   1  13      515.87      545.75     20.57 o 
   0   1  13        0.64        1.75      2.61 o 
   1   1  13       40.94       39.20      3.10 o 
   2   1  13      254.54      258.13      9.79 o 
   3   1  13      434.26      434.53     12.38 o 
   4   1  13      957.03      980.54     12.57 o 
   5   1  13       79.61       92.83      3.49 o 
   6   1  13      383.44      375.40      6.47 o 
   7   1  13       12.90        8.73      3.08 o 
   8   1  13        3.04        6.57      4.03 o 
   9   1  13       15.52       21.87      3.89 o 
  10   1  13      104.82       89.45      5.01 o 
  11   1  13       11.56       11.98      4.94 o 
  12   1  13       35.63       32.67      5.30 o 
  13   1  13      278.41      240.39      7.80 o 
  14   1  13       39.36       45.24      6.16 o 
  15   1  13       83.55       63.49      8.95 o 
  16   1  13       20.28       14.43      7.54 o 
  17   1  13        0.11        4.77      7.34 o 
 -20   2  13       12.18       19.65     14.42 o 
 -19   2  13        0.00        0.59      6.35 o 
 -18   2  13       16.95       13.70      6.19 o 
 -17   2  13        3.68        6.96      5.46 o 
 -16   2  13       16.56       17.61      5.37 o 
 -15   2  13        1.09        4.31      4.97 o 
 -14   2  13        0.95        0.46      4.53 o 
 -13   2  13       38.53       43.24      5.57 o 
 -12   2  13       20.89       19.98      4.63 o 
 -11   2  13       27.17       17.39      4.64 o 
 -10   2  13       66.02       63.03     12.10 o 
  -9   2  13        3.62        8.35      3.70 o 
  -8   2  13        4.51        4.23      3.54 o 
  -7   2  13       54.74       51.22      7.03 o 
  -6   2  13       45.17       36.34      4.55 o 
  -5   2  13       18.36       14.21      3.05 o 
  -4   2  13        0.86        0.97      2.90 o 
  -3   2  13        0.38       -0.11      2.32 o 
  -2   2  13        0.00        2.50      2.43 o 
  -1   2  13       98.34      111.11      4.53 o 
   0   2  13       74.07       76.03      4.48 o 
   1   2  13      197.65      198.49      7.57 o 
   2   2  13        3.42        2.43      2.74 o 
   3   2  13        0.41       -0.25      2.70 o 
   4   2  13       15.40       16.93      3.05 o 
   5   2  13      258.91      267.64      7.88 o 
   6   2  13       74.84       78.65      4.08 o 
   7   2  13        5.35        8.22      3.80 o 
   8   2  13        4.49        5.90      3.46 o 
   9   2  13       46.77       52.93      4.40 o 
  10   2  13       16.88       19.80      5.07 o 
  11   2  13        4.76        6.78      4.99 o 
  12   2  13        6.97        6.96      5.38 o 
  13   2  13       19.04       21.11      5.81 o 
  14   2  13       23.85       19.84      5.89 o 
  15   2  13        0.05        3.04      4.86 o 
  16   2  13        4.37        0.50      8.10 o 
 -18   3  13       10.88       13.58      5.74 o 
 -17   3  13        3.36        7.47      5.78 o 
 -16   3  13       58.60       67.90      6.83 o 
 -15   3  13        2.73        4.92      5.42 o 
 -14   3  13       16.87       18.80      5.01 o 
 -13   3  13        6.94        5.35      4.49 o 
 -12   3  13        2.42        5.67      4.08 o 
 -11   3  13       14.01       12.78      4.21 o 
 -10   3  13       50.86       45.13      9.67 o 
  -9   3  13       69.59       59.87     13.00 o 
  -8   3  13       11.06       12.58      3.65 o 
  -7   3  13        2.21        1.66      3.16 o 
  -6   3  13       42.19       30.09      5.04 o 
  -5   3  13       40.08       30.07      5.47 o 
  -4   3  13       39.45       50.22      6.59 o 
  -3   3  13       27.92       14.47      3.55 o 
  -2   3  13       62.27       60.34      4.65 o 
  -1   3  13       94.19       88.70      5.83 o 
   0   3  13      113.85       86.68      5.31 o 
   1   3  13        0.05        4.03      3.76 o 
   2   3  13      200.35      208.46     10.01 o 
   3   3  13      200.56      197.91      8.96 o 
   4   3  13       48.24       51.37      4.12 o 
   5   3  13        3.84        6.27      3.84 o 
   6   3  13       52.88       49.53      4.31 o 
   7   3  13       20.37       19.03      4.03 o 
   8   3  13        2.87        8.68      4.25 o 
   9   3  13       71.66       82.28      5.45 o 
  10   3  13       17.85       21.79      4.74 o 
  11   3  13        0.57        0.64      4.95 o 
  12   3  13       63.50       74.36      6.81 o 
  13   3  13       34.25       31.99      6.89 o 
  14   3  13        0.17        4.56      5.96 o 
  15   3  13        2.10        5.54      8.14 o 
 -17   4  13       12.84        9.55      8.92 o 
 -16   4  13        0.12       -0.88      5.21 o 
 -15   4  13       18.40       23.30      5.77 o 
 -14   4  13        4.45        5.82      4.91 o 
 -13   4  13       78.42      100.19     15.98 o 
 -12   4  13        0.12        4.34      4.24 o 
 -11   4  13       28.19       34.39      7.32 o 
 -10   4  13       24.43       27.20      8.54 o 
  -9   4  13       48.39       56.53     14.01 o 
  -8   4  13        9.60        7.69      4.53 o 
  -7   4  13       37.54       27.31      7.78 o 
  -6   4  13       51.12       34.97      9.34 o 
  -5   4  13        0.07        2.79      4.42 o 
  -4   4  13       63.02       55.53     12.36 o 
  -3   4  13        2.71        9.68      3.64 o 
  -2   4  13       21.54       14.89      3.52 o 
  -1   4  13        0.04        2.98      3.95 o 
   0   4  13        0.95        7.29      3.96 o 
   1   4  13       47.95       59.81      8.73 o 
   2   4  13       22.19       28.86      4.24 o 
   3   4  13        1.48        3.04      3.65 o 
   4   4  13       15.10       13.32      4.01 o 
   5   4  13        4.44        7.19      3.90 o 
   6   4  13      160.65      201.18     11.42 o 
   7   4  13       94.17       84.92      9.01 o 
   8   4  13       47.45       53.36      5.07 o 
   9   4  13       63.91       77.43      5.45 o 
  10   4  13       71.45       75.76      5.55 o 
  11   4  13        0.36        2.98      5.05 o 
  12   4  13        0.02       -0.31      5.71 o 
  13   4  13        1.29        3.61     10.82 o 
 -14   5  13        5.15        5.77     12.62 o 
 -13   5  13       40.86       33.30      9.20 o 
 -12   5  13       11.20        8.53      5.75 o 
 -11   5  13        7.48        3.57      5.38 o 
 -10   5  13        0.09       -0.43      5.35 o 
  -9   5  13        0.06        3.84      4.80 o 
  -8   5  13        0.58        1.13      4.77 o 
  -7   5  13       23.59       21.03      6.57 o 
  -6   5  13        2.52        6.76      4.83 o 
  -5   5  13       39.29       37.02      9.90 o 
  -4   5  13       24.37       20.73      6.30 o 
  -3   5  13        2.64        4.71      5.00 o 
  -2   5  13        6.84        3.00      4.56 o 
  -1   5  13       30.25       31.83      6.28 o 
   0   5  13       14.86        9.29      4.56 o 
   1   5  13       39.69       45.37      6.15 o 
   2   5  13       26.02       18.25      4.55 o 
   3   5  13        5.05        1.50      4.53 o 
   4   5  13        2.00        2.68      4.47 o 
   5   5  13       40.12       40.10      4.85 o 
   6   5  13        3.29        9.91      5.10 o 
   7   5  13        0.00        1.64      5.12 o 
   8   5  13        6.01       10.44      4.87 o 
   9   5  13        9.89       10.38      5.13 o 
  10   5  13        0.74        3.05      7.53 o 
  11   5  13        0.88       -4.49      9.01 o 
 -12   6  13        0.06        1.44     10.45 o 
 -11   6  13        0.81        9.01     14.06 o 
 -10   6  13        2.74        4.70     10.42 o 
  -9   6  13        1.36        3.82      8.26 o 
  -8   6  13        5.85        2.60      6.47 o 
  -7   6  13        7.79        7.28      6.72 o 
  -6   6  13        4.65        4.28      6.36 o 
  -5   6  13       14.05       12.65      5.98 o 
  -4   6  13        0.04        2.42      6.36 o 
  -3   6  13        6.76        5.89      6.09 o 
  -2   6  13        0.67        0.88      5.92 o 
  -1   6  13        7.94       12.87      5.77 o 
   0   6  13        2.17        2.59      5.10 o 
   1   6  13       43.72       51.39     11.24 o 
   2   6  13        0.71        2.57      5.04 o 
   3   6  13        3.25        5.10      5.17 o 
   4   6  13        0.04        2.76      5.21 o 
   5   6  13        6.23       10.40      5.48 o 
   6   6  13       12.53       13.12      8.00 o 
   7   6  13        1.15       -4.69     11.18 o 
   8   6  13        5.68        7.93     11.18 o 
   0   7  13        8.89        3.61     13.34 o 
 -20   0  14       31.64       29.45      9.70 o 
 -19   0  14        2.94        6.24      8.18 o 
 -18   0  14       63.20       71.99     10.77 o 
 -17   0  14       87.97       72.83      8.79 o 
 -16   0  14      114.42      121.74     13.22 o 
 -15   0  14        2.31        4.70      4.72 o 
 -14   0  14       15.52       13.40      4.86 o 
 -13   0  14       35.62       42.63      5.18 o 
 -12   0  14       19.24       25.46      5.74 o 
 -11   0  14      101.15      102.13      8.97 o 
 -10   0  14       26.19       30.42      4.80 o 
  -9   0  14      165.20      169.70     14.45 o 
  -8   0  14      229.87      224.70     18.06 o 
  -7   0  14      313.09      262.79      8.03 o 
  -6   0  14       80.76       72.81      9.34 o 
  -5   0  14       68.90       66.77      6.01 o 
  -4   0  14      189.49      187.66     14.82 o 
  -3   0  14      756.83      873.73     37.87 o 
  -2   0  14      627.34      660.84     32.52 o 
  -1   0  14       60.18       75.34      6.50 o 
   0   0  14      475.66      457.98     14.97 o 
   1   0  14      166.71      182.17     10.63 o 
   2   0  14        0.05        2.94      4.24 o 
   3   0  14      383.77      421.08      9.99 o 
   4   0  14      681.61      727.35     11.04 o 
   5   0  14      848.70      869.76     18.58 o 
   6   0  14        4.69        7.96      6.39 o 
   7   0  14      128.40      137.35      6.79 o 
   8   0  14      111.26      109.70      6.50 o 
   9   0  14       85.25       88.35      7.08 o 
  10   0  14        7.34        8.63      5.66 o 
  11   0  14       56.85       44.47      7.49 o 
  12   0  14       57.23       53.34      8.15 o 
  13   0  14        7.32       21.16     10.30 o 
  14   0  14       34.82       30.10     10.52 o 
  15   0  14       52.36       57.78     21.45 o 
  16   0  14       52.98       49.70     10.00 o 
 -20   1  14        7.33        8.80      6.76 o 
 -19   1  14        0.07       -1.04      5.94 o 
 -18   1  14        0.07        1.14      6.16 o 
 -17   1  14       23.23       18.13      6.41 o 
 -16   1  14       13.54       13.07      5.36 o 
 -15   1  14        7.30        3.56      4.80 o 
 -14   1  14       14.29       15.94      4.66 o 
 -13   1  14       23.69       27.07      4.58 o 
 -12   1  14       25.36       19.77      3.99 o 
 -11   1  14       11.80        9.43      3.50 o 
 -10   1  14      157.35      149.28     16.50 o 
  -9   1  14        4.45        7.83      3.32 o 
  -8   1  14      116.50      109.02     14.64 o 
  -7   1  14       70.98       64.63      7.56 o 
  -6   1  14       37.45       39.14      4.44 o 
  -5   1  14        1.36        1.51      2.34 o 
  -4   1  14       96.69       98.33      6.56 o 
  -3   1  14       11.98       11.89      2.45 o 
  -2   1  14       49.71       54.79      2.75 o 
  -1   1  14       64.28       68.61      3.75 o 
   0   1  14       52.88       54.12      3.22 o 
   1   1  14       42.33       41.86      3.33 o 
   2   1  14        4.83        7.64      2.85 o 
   3   1  14      234.31      236.22      8.23 o 
   4   1  14       87.80       96.13      4.05 o 
   5   1  14        3.09        6.85      3.13 o 
   6   1  14       24.95       24.31      3.25 o 
   7   1  14       12.12       11.80      3.78 o 
   8   1  14        1.79        2.96      4.16 o 
   9   1  14       26.15       20.32      4.18 o 
  10   1  14       14.46       15.60      4.54 o 
  11   1  14       13.49       16.13      5.13 o 
  12   1  14        2.03        3.94      5.45 o 
  13   1  14        0.33        2.26      5.52 o 
  14   1  14        0.29        7.07      5.99 o 
  15   1  14       51.00       65.42      8.28 o 
  16   1  14        1.89        7.84      8.89 o 
 -20   2  14        0.16      -10.45     16.58 o 
 -19   2  14       18.45       13.11      6.58 o 
 -18   2  14        0.03       -0.50      5.57 o 
 -17   2  14        4.93       11.08      5.64 o 
 -16   2  14        0.01        1.91      5.44 o 
 -15   2  14        6.32        9.30      5.15 o 
 -14   2  14        5.54        2.32      4.75 o 
 -13   2  14       18.30       19.88      4.82 o 
 -12   2  14       28.04       25.81      4.64 o 
 -11   2  14       47.31       48.42      8.85 o 
 -10   2  14       16.36       14.08      4.06 o 
  -9   2  14      157.46      131.76     22.18 o 
  -8   2  14      118.53      109.80     17.95 o 
  -7   2  14      139.22      109.86     19.61 o 
  -6   2  14        0.49        0.24      3.55 o 
  -5   2  14       25.84       22.32      3.49 o 
  -4   2  14        2.11        1.80      2.74 o 
  -3   2  14      101.12      104.98      6.55 o 
  -2   2  14        0.51        2.29      2.48 o 
  -1   2  14       87.15       88.42      4.62 o 
   0   2  14        9.06        8.23      2.80 o 
   1   2  14      249.81      263.31      8.75 o 
   2   2  14       78.59       77.08      3.98 o 
   3   2  14      315.70      315.15      9.25 o 
   4   2  14       40.00       40.66      3.28 o 
   5   2  14       17.35       15.99      3.30 o 
   6   2  14        0.49        4.38      3.43 o 
   7   2  14       28.68       30.94      4.12 o 
   8   2  14      143.04      156.69      4.83 o 
   9   2  14        6.15        8.57      4.82 o 
  10   2  14        3.05        7.90      5.36 o 
  11   2  14       28.11       26.90      5.58 o 
  12   2  14      153.66      155.12      6.80 o 
  13   2  14       52.81       65.03      6.78 o 
  14   2  14        0.06        2.93      5.71 o 
  15   2  14        0.17       -0.91      9.04 o 
  16   2  14        0.15        2.52     16.22 o 
 -18   3  14        0.08        7.05      8.66 o 
 -17   3  14        0.03        5.34      5.40 o 
 -16   3  14        1.20        3.54      5.29 o 
 -15   3  14        0.90        0.33      4.77 o 
 -14   3  14        1.57        2.37      4.88 o 
 -13   3  14        0.76        4.64      4.44 o 
 -12   3  14        0.00        1.66      4.38 o 
 -11   3  14       23.84       19.60      4.41 o 
 -10   3  14        1.47        0.52      4.33 o 
  -9   3  14       28.97       20.45      6.37 o 
  -8   3  14       30.46       38.72      7.07 o 
  -7   3  14        6.73        2.79      4.25 o 
  -6   3  14        2.36        1.24      4.17 o 
  -5   3  14       41.81       46.16      9.44 o 
  -4   3  14      132.24      130.15     16.21 o 
  -3   3  14       99.12       82.42      7.99 o 
  -2   3  14       73.14       67.26      4.01 o 
  -1   3  14       19.48       19.26      3.52 o 
   0   3  14      218.88      232.41     15.42 o 
   1   3  14       69.00       84.11      6.23 o 
   2   3  14       31.14       26.36      4.39 o 
   3   3  14        7.35        9.17      3.82 o 
   4   3  14      107.96      109.59      8.33 o 
   5   3  14       80.81       83.28      5.74 o 
   6   3  14        0.12        3.84      4.19 o 
   7   3  14        2.17        4.82      4.14 o 
   8   3  14       21.43       24.32      4.97 o 
   9   3  14        0.01        3.36      4.68 o 
  10   3  14        2.61        3.12      5.16 o 
  11   3  14        7.69        8.67      5.59 o 
  12   3  14       24.67       28.10      6.37 o 
  13   3  14        8.03       13.87      7.05 o 
  14   3  14       12.84       18.03     15.86 o 
 -17   4  14        3.04        9.81      9.35 o 
 -16   4  14       11.39        7.61      7.62 o 
 -15   4  14        2.26        3.57      5.06 o 
 -14   4  14       23.59       23.90      4.87 o 
 -13   4  14        3.96       13.90      5.50 o 
 -12   4  14        5.93        7.54      5.07 o 
 -11   4  14        0.97        2.38      4.82 o 
 -10   4  14        7.46        7.03      5.35 o 
  -9   4  14        1.96        4.32      4.43 o 
  -8   4  14       18.96        6.39      4.73 o 
  -7   4  14       18.74       14.56      5.10 o 
  -6   4  14      126.19      116.69     25.24 o 
  -5   4  14      118.83      117.60     23.71 o 
  -4   4  14       81.76       73.51     14.15 o 
  -3   4  14       38.15       26.31      5.20 o 
  -2   4  14       37.30       36.56      5.01 o 
  -1   4  14        0.57        1.99      3.94 o 
   0   4  14        7.10       13.23      4.00 o 
   1   4  14        1.33        0.95      4.06 o 
   2   4  14       18.12       13.52      4.09 o 
   3   4  14        0.12        1.12      3.84 o 
   4   4  14       61.46       68.39      6.79 o 
   5   4  14        7.37       14.72      4.41 o 
   6   4  14        0.22        8.13      4.76 o 
   7   4  14        4.52        8.32      4.89 o 
   8   4  14        0.30        3.56      4.95 o 
   9   4  14        0.79        1.96      4.72 o 
  10   4  14        8.12       10.05      5.06 o 
  11   4  14        5.63        4.04      5.14 o 
  12   4  14        9.12       19.83     11.18 o 
 -15   5  14        0.80        3.24     14.42 o 
 -14   5  14       10.04        6.61      9.18 o 
 -13   5  14        4.54        8.62      7.77 o 
 -12   5  14        4.53        8.12      5.70 o 
 -11   5  14        2.33        1.91      4.91 o 
 -10   5  14       14.41       12.51      6.24 o 
  -9   5  14        0.51       -0.39      5.06 o 
  -8   5  14       35.54       36.88     10.88 o 
  -7   5  14        2.05        5.35      5.10 o 
  -6   5  14       80.03       99.03     23.55 o 
  -5   5  14        0.01        1.25      5.02 o 
  -4   5  14      117.58      124.35     32.76 o 
  -3   5  14        0.04        3.81      5.84 o 
  -2   5  14       11.13       13.60      5.68 o 
  -1   5  14       25.67       25.47      8.89 o 
   0   5  14       40.01       49.89      9.39 o 
   1   5  14       16.44       18.53      4.82 o 
   2   5  14        1.95        0.52      4.74 o 
   3   5  14        1.00        0.31      4.40 o 
   4   5  14        0.67        3.01      4.49 o 
   5   5  14        1.27        1.90      4.59 o 
   6   5  14        0.35        2.32      4.92 o 
   7   5  14        1.58        5.64      4.97 o 
   8   5  14        7.68       10.50      4.99 o 
   9   5  14        7.63        4.91      6.57 o 
  10   5  14        1.69        1.12      7.90 o 
  -9   6  14        0.06       -0.72     11.94 o 
  -8   6  14        3.44        5.88     10.67 o 
  -7   6  14        1.11        0.30      8.10 o 
  -6   6  14        5.66        7.58      7.13 o 
  -5   6  14        5.63        8.14      6.91 o 
  -4   6  14        0.64        3.49      6.42 o 
  -3   6  14       11.48        8.69      5.84 o 
  -2   6  14        1.19        4.89      5.61 o 
  -1   6  14        4.29        2.17      5.93 o 
   0   6  14       48.97       48.02      9.19 o 
   1   6  14        0.06        3.37      4.96 o 
   2   6  14       19.52       15.83      5.26 o 
   3   6  14        1.62       -0.83      6.28 o 
   4   6  14        3.59        5.29      7.84 o 
   5   6  14        1.36       -3.24     11.90 o 
 -20   1  15        0.02       -2.81      9.18 o 
 -19   1  15        2.42        0.87      6.47 o 
 -18   1  15        2.43        0.87      5.87 o 
 -17   1  15       44.32       42.76      5.34 o 
 -16   1  15       33.98       43.50      7.12 o 
 -15   1  15        0.66       -1.52      4.89 o 
 -14   1  15        9.57        5.54      4.87 o 
 -13   1  15        0.81        2.98      4.48 o 
 -12   1  15      171.36      166.16     18.23 o 
 -11   1  15        1.49        5.75      3.50 o 
 -10   1  15      506.40      441.68     64.83 o 
  -9   1  15      226.35      211.84     42.06 o 
  -8   1  15      416.18      381.00     76.56 o 
  -7   1  15      134.95      113.92     18.21 o 
  -6   1  15       42.09       34.76      5.52 o 
  -5   1  15        1.20        1.20      2.92 o 
  -4   1  15       10.04        8.17      3.00 o 
  -3   1  15       23.72       16.95      2.68 o 
  -2   1  15      144.74      146.89      7.51 o 
  -1   1  15      187.03      178.34      5.89 o 
   0   1  15      116.12      123.47      6.32 o 
   1   1  15       61.46       64.47      3.61 o 
   2   1  15       60.53       62.34      3.24 o 
   3   1  15       89.01       99.28      5.69 o 
   4   1  15      517.19      506.10     12.89 o 
   5   1  15       25.47       24.43      3.53 o 
   6   1  15       62.09       63.81      3.84 o 
   7   1  15      307.70      293.36     10.16 o 
   8   1  15        2.37        6.51      4.61 o 
   9   1  15       58.27       53.12      4.89 o 
  10   1  15       63.38       59.48      5.79 o 
  11   1  15        2.71        7.93      5.97 o 
  12   1  15       20.05       21.69      5.40 o 
  13   1  15        3.87        6.04      6.04 o 
  14   1  15        0.05        4.38      6.80 o 
  15   1  15        0.70        4.83      8.19 o 
 -19   2  15        0.25       -4.69     12.62 o 
 -18   2  15        0.02       -0.98      5.63 o 
 -17   2  15        0.03        0.57      5.49 o 
 -16   2  15        1.97        8.03      5.60 o 
 -15   2  15       14.67       16.09      5.44 o 
 -14   2  15       18.23       16.67      4.63 o 
 -13   2  15        4.55        8.66      4.50 o 
 -12   2  15       13.66        9.69      3.97 o 
 -11   2  15        0.88        1.84      3.42 o 
 -10   2  15       20.81       13.11      3.79 o 
  -9   2  15       32.51       31.62      6.97 o 
  -8   2  15        1.35        1.09      3.88 o 
  -7   2  15        0.57        0.41      3.76 o 
  -6   2  15        4.71        4.45      3.76 o 
  -5   2  15       46.72       45.97      4.96 o 
  -4   2  15       11.13       10.50      2.82 o 
  -3   2  15       27.16       27.40      3.08 o 
  -2   2  15        1.02        0.38      2.89 o 
  -1   2  15        5.58        6.46      2.87 o 
   0   2  15       76.43       65.68      4.61 o 
   1   2  15       16.02       15.78      3.13 o 
   2   2  15        1.50        1.41      2.98 o 
   3   2  15        7.86        8.88      3.19 o 
   4   2  15        6.35        8.85      3.10 o 
   5   2  15       42.85       42.16      3.67 o 
   6   2  15        1.34        1.79      3.68 o 
   7   2  15        0.38        2.10      4.03 o 
   8   2  15        1.43        5.35      4.79 o 
   9   2  15       47.75       56.94      6.04 o 
  10   2  15       13.64       18.94      5.61 o 
  11   2  15       26.81       31.65      6.01 o 
  12   2  15       21.73       27.18      5.84 o 
  13   2  15       34.29       36.25      6.72 o 
  14   2  15        3.86        2.48      8.22 o 
  15   2  15        0.01      -11.54     15.50 o 
 -18   3  15        0.03       -2.52     14.42 o 
 -17   3  15        6.57       12.70      7.01 o 
 -16   3  15        3.10        7.79      5.29 o 
 -15   3  15        1.92       -0.75      5.25 o 
 -14   3  15        2.96        5.45      4.60 o 
 -13   3  15       12.82       11.93      4.92 o 
 -12   3  15       54.97       53.02      9.04 o 
 -11   3  15       20.73       13.48      4.32 o 
 -10   3  15       11.60       11.88      4.21 o 
  -9   3  15       50.72       42.89     10.75 o 
  -8   3  15      171.67      150.87     31.91 o 
  -7   3  15       29.08       15.35      4.50 o 
  -6   3  15        6.71        8.33      4.40 o 
  -5   3  15        9.37        7.71      4.16 o 
  -4   3  15        0.27        0.30      3.71 o 
  -3   3  15       12.22       10.32      3.46 o 
  -2   3  15      141.26      133.98     10.90 o 
  -1   3  15        0.75        3.20      3.65 o 
   0   3  15        2.41        3.23      3.92 o 
   1   3  15       22.74       17.39      3.93 o 
   2   3  15        2.18        3.06      3.94 o 
   3   3  15       11.02       13.63      3.94 o 
   4   3  15        7.80        8.22      4.02 o 
   5   3  15        2.67        2.91      3.90 o 
   6   3  15       16.63       15.40      4.55 o 
   7   3  15        7.82        8.42      4.58 o 
   8   3  15        5.94        9.47      4.84 o 
   9   3  15        3.33        8.78      4.94 o 
  10   3  15        2.81        7.98      5.86 o 
  11   3  15       23.36       19.40      6.42 o 
  12   3  15        8.35       15.56      6.19 o 
 -16   4  15        2.21        1.08     13.34 o 
 -15   4  15        0.03       -2.34      8.51 o 
 -14   4  15       12.44       18.41      5.51 o 
 -13   4  15        2.20        5.73      5.36 o 
 -12   4  15       16.79       12.67      5.34 o 
 -11   4  15        0.22       -0.12      4.98 o 
 -10   4  15       22.26       12.64      4.73 o 
  -9   4  15        5.91        5.96      5.05 o 
  -8   4  15       43.11       33.59     10.74 o 
  -7   4  15       11.88       10.81      5.05 o 
  -6   4  15       29.64       14.66      4.80 o 
  -5   4  15      216.24      258.67     52.53 o 
  -4   4  15       23.25       20.57      5.48 o 
  -3   4  15       36.78       27.98      5.10 o 
  -2   4  15        0.12        0.81      3.78 o 
  -1   4  15       46.86       54.17      8.10 o 
   0   4  15       23.36       22.03      4.51 o 
   1   4  15        8.31       12.36      4.54 o 
   2   4  15       33.08       35.70      4.77 o 
   3   4  15       15.23       20.22      4.51 o 
   4   4  15        0.57        6.12      4.45 o 
   5   4  15       99.34      123.98      6.90 o 
   6   4  15        8.51       11.44      4.89 o 
   7   4  15        0.92        1.89      4.83 o 
   8   4  15       38.24       42.93      5.21 o 
   9   4  15        8.58       19.45      5.47 o 
  10   4  15       10.05       13.98      4.87 o 
 -13   5  15        0.92        5.98      8.57 o 
 -12   5  15        2.26       -0.89      8.27 o 
 -11   5  15        0.32        0.00      5.29 o 
 -10   5  15        7.49        5.44      5.47 o 
  -9   5  15        2.38        5.49      5.65 o 
  -8   5  15       10.86        8.41      5.27 o 
  -7   5  15        3.61        7.33      5.29 o 
  -6   5  15        3.00        3.50      5.23 o 
  -5   5  15        0.48        2.18      5.50 o 
  -4   5  15        0.04        6.43      5.38 o 
  -3   5  15        0.47        5.13      5.54 o 
  -2   5  15        0.01        4.28      5.40 o 
  -1   5  15        0.07        1.94      5.62 o 
   0   5  15        0.34        3.41      4.62 o 
   1   5  15       33.60       41.07      5.25 o 
   2   5  15        0.86        3.62      4.82 o 
   3   5  15       46.18       47.27      8.43 o 
   4   5  15       18.50       16.92      4.88 o 
   5   5  15        7.29       10.74      5.00 o 
   6   5  15        9.76       11.16      5.17 o 
   7   5  15       46.77       38.51      6.05 o 
   8   5  15        4.87        0.95      6.39 o 
  -8   6  15        2.23       -1.80     16.94 o 
  -6   6  15        1.16        5.05     14.78 o 
  -5   6  15        5.08       21.63     18.75 o 
  -4   6  15        0.37       -7.44      9.96 o 
  -3   6  15        0.66       -0.24      7.54 o 
  -2   6  15        7.93        4.35      8.17 o 
  -1   6  15        0.01        2.25      8.24 o 
   0   6  15        7.80       21.49     10.70 o 
   1   6  15        3.94        3.63      7.78 o 
   2   6  15        1.40        3.65      9.17 o 
   3   6  15        4.42       -1.80     12.26 o 
 -18   0  16        3.39        3.24     18.03 o 
 -17   0  16       18.82       42.90     16.58 o 
 -16   0  16        9.33       10.82     12.98 o 
 -15   0  16        0.17        2.52      7.88 o 
 -14   0  16        2.46        7.80      7.67 o 
 -13   0  16       48.33       59.83      8.67 o 
 -12   0  16       27.05       16.19      5.57 o 
 -11   0  16       36.20       28.26      7.13 o 
 -10   0  16       48.98       48.68      5.82 o 
  -9   0  16       14.71        8.59      4.28 o 
  -8   0  16        3.94        2.13      4.47 o 
  -7   0  16      190.52      206.47     18.67 o 
  -6   0  16      102.95      109.90      6.52 o 
  -5   0  16        9.64        6.68      4.54 o 
  -4   0  16       12.85       12.81      4.64 o 
  -3   0  16      555.88      565.11     35.07 o 
  -2   0  16      107.88      104.32      6.94 o 
  -1   0  16      190.75      214.38     11.99 o 
   0   0  16       10.22       10.77      4.70 o 
   1   0  16      572.53      603.51     16.75 o 
   2   0  16       20.35       32.05      5.81 o 
   3   0  16      734.75      742.59     23.09 o 
   4   0  16      423.34      444.76     22.12 o 
   5   0  16      354.81      363.32     21.01 o 
   6   0  16        8.97       15.26      6.25 o 
   7   0  16        0.48        2.12      5.90 o 
   8   0  16       35.65       35.48      6.18 o 
   9   0  16        0.07        0.61      6.00 o 
  10   0  16        5.47        6.76      7.46 o 
  11   0  16       55.48       43.45      7.09 o 
  12   0  16       91.48       83.42      8.85 o 
  13   0  16       41.36       38.65     11.59 o 
  14   0  16      118.17      117.89     18.03 o 
 -19   1  16        0.63       -1.80     11.54 o 
 -18   1  16       27.00       23.78      7.21 o 
 -17   1  16        3.07        6.06      5.51 o 
 -16   1  16       22.71       23.96      5.39 o 
 -15   1  16        7.76        6.32      5.19 o 
 -14   1  16       23.83       17.92      4.87 o 
 -13   1  16        1.95        3.75      3.97 o 
 -12   1  16        7.78        8.41      3.80 o 
 -11   1  16       11.13       10.42      3.83 o 
 -10   1  16       22.07       17.95      3.97 o 
  -9   1  16       28.48       18.26      7.42 o 
  -8   1  16       30.17       22.27      7.14 o 
  -7   1  16        6.13        3.48      3.71 o 
  -6   1  16       62.06       43.14      8.15 o 
  -5   1  16        7.68        6.22      3.43 o 
  -4   1  16      123.14      120.86      8.93 o 
  -3   1  16        2.84        5.86      3.31 o 
  -2   1  16        9.91       11.19      3.39 o 
  -1   1  16        6.11        6.56      3.11 o 
   0   1  16       15.31       17.18      3.29 o 
   1   1  16        0.02       -0.81      3.17 o 
   2   1  16       63.04       67.67      4.00 o 
   3   1  16       26.57       32.44      3.67 o 
   4   1  16       81.11       91.31      4.21 o 
   5   1  16        6.96        4.53      3.71 o 
   6   1  16        0.08        2.83      4.71 o 
   7   1  16        5.95        8.51      4.84 o 
   8   1  16       65.22       70.35      5.19 o 
   9   1  16        8.69        7.48      4.67 o 
  10   1  16        5.07        7.59      5.61 o 
  11   1  16       26.35       29.11      6.04 o 
  12   1  16        3.68       13.99      5.83 o 
  13   1  16        4.98       11.18      6.79 o 
  14   1  16        7.57        4.72     12.11 o 
 -18   2  16       11.87        8.68      7.94 o 
 -17   2  16       29.26       27.84      5.79 o 
 -16   2  16        0.12        1.75      5.05 o 
 -15   2  16       17.76       14.78      5.07 o 
 -14   2  16        7.59        9.16      4.44 o 
 -13   2  16       53.18       46.23      8.78 o 
 -12   2  16       14.86       10.13      3.84 o 
 -11   2  16      124.00       94.27     18.21 o 
 -10   2  16       27.25       18.89      5.96 o 
  -9   2  16       81.35       57.20     15.02 o 
  -8   2  16        7.10        4.53      4.00 o 
  -7   2  16        1.04        1.53      3.56 o 
  -6   2  16        1.38        1.82      3.63 o 
  -5   2  16        4.12        5.18      3.60 o 
  -4   2  16       15.19       12.74      3.07 o 
  -3   2  16       76.26       86.59      5.12 o 
  -2   2  16      145.84      130.50      5.38 o 
  -1   2  16       17.68       16.26      3.44 o 
   0   2  16        0.70        2.65      3.21 o 
   1   2  16       30.98       34.15      3.30 o 
   2   2  16        7.09        9.06      3.29 o 
   3   2  16        0.68        1.98      3.18 o 
   4   2  16        4.22        6.96      3.26 o 
   5   2  16       10.12       12.82      3.44 o 
   6   2  16        1.18        1.44      4.16 o 
   7   2  16        1.32        4.99      4.96 o 
   8   2  16       58.46       67.80      6.45 o 
   9   2  16        6.06       10.69      5.85 o 
  10   2  16        0.37        7.28      6.08 o 
  11   2  16       74.97       74.26      6.97 o 
  12   2  16        6.91        9.33      6.28 o 
  13   2  16        0.59        0.01     11.85 o 
 -17   3  16        0.08        4.05      9.18 o 
 -16   3  16        0.48        1.25      5.83 o 
 -15   3  16       16.90       19.39      5.23 o 
 -14   3  16        9.40       12.87      5.10 o 
 -13   3  16        6.07        8.78      5.12 o 
 -12   3  16       20.30       16.06      4.32 o 
 -11   3  16       10.03       15.13      4.74 o 
 -10   3  16       40.66       41.73     10.57 o 
  -9   3  16        1.00       -0.13      4.73 o 
  -8   3  16       20.28       16.47      4.75 o 
  -7   3  16        5.61        5.57      4.72 o 
  -6   3  16       47.14       48.35     12.41 o 
  -5   3  16        0.02       -0.77      3.93 o 
  -4   3  16        4.95        6.93      3.84 o 
  -3   3  16        3.95        5.36      3.37 o 
  -2   3  16       16.81       17.04      3.84 o 
  -1   3  16        0.07        2.26      3.80 o 
   0   3  16       43.35       48.90      5.93 o 
   1   3  16        6.89       11.02      4.06 o 
   2   3  16       13.47       14.15      3.92 o 
   3   3  16       25.95       24.92      4.19 o 
   4   3  16       43.83       45.59      4.39 o 
   5   3  16       39.62       37.80      4.73 o 
   6   3  16        7.89       10.89      4.71 o 
   7   3  16        2.20        3.33      5.04 o 
   8   3  16       25.55       28.69      5.08 o 
   9   3  16        8.77       18.18      5.95 o 
  10   3  16        0.35        7.16      5.81 o 
  11   3  16        0.11        7.08      7.05 o 
 -14   4  16        0.00       -1.70      7.64 o 
 -13   4  16        1.61        0.39      5.39 o 
 -12   4  16        0.05        5.19      5.05 o 
 -11   4  16        1.41        6.44      4.57 o 
 -10   4  16       14.01        9.67      5.56 o 
  -9   4  16        7.58        9.48      5.39 o 
  -8   4  16        4.03        6.96      5.03 o 
  -7   4  16        4.35        2.60      5.09 o 
  -6   4  16        0.08        2.09      4.97 o 
  -5   4  16        0.43        1.86      4.41 o 
  -4   4  16        5.42        2.47      4.41 o 
  -3   4  16       34.41       31.33      8.95 o 
  -2   4  16       21.70       21.08      5.06 o 
  -1   4  16        3.37        7.46      4.59 o 
   0   4  16       11.42       21.06      4.97 o 
   1   4  16       45.26       40.19      6.15 o 
   2   4  16       11.95       11.54      4.50 o 
   3   4  16       28.32       32.91      4.80 o 
   4   4  16        3.22        6.54      4.76 o 
   5   4  16       44.34       47.43      4.96 o 
   6   4  16        8.69        7.35      4.88 o 
   7   4  16        0.32        2.53      4.77 o 
   8   4  16        4.33        6.19      5.49 o 
   9   4  16        0.84        4.77      6.30 o 
 -11   5  16        7.23        0.00     12.26 o 
 -10   5  16        6.65       12.00      7.50 o 
  -9   5  16        0.04        2.94      6.04 o 
  -8   5  16        3.46        4.79      5.35 o 
  -7   5  16       17.80        7.61      5.20 o 
  -6   5  16        8.68        5.40      5.91 o 
  -5   5  16        7.51        9.01      5.29 o 
  -4   5  16        1.93        4.13      5.38 o 
  -3   5  16        0.00        3.67      5.67 o 
  -2   5  16        0.07       -0.90      5.73 o 
  -1   5  16       16.62       20.99      5.86 o 
   0   5  16        0.70        3.74      4.67 o 
   1   5  16        2.53        1.12      4.64 o 
   2   5  16        0.36       -0.63      4.75 o 
   3   5  16        0.01        4.79      5.13 o 
   4   5  16       11.93       18.43      5.21 o 
   5   5  16       28.43       19.94      6.02 o 
   6   5  16        7.41        5.23      9.94 o 
  -6   6  16        1.82        1.44     15.14 o 
  -5   6  16        0.87        4.69     18.75 o 
  -4   6  16        1.80       -2.16     15.50 o 
  -3   6  16        4.88        6.13     17.30 o 
  -2   6  16        9.96       18.75     20.55 o 
 -17   1  17        4.06        7.76      6.49 o 
 -16   1  17        1.89        3.22      5.32 o 
 -15   1  17        1.59        6.01      5.38 o 
 -14   1  17       28.42       19.09      6.00 o 
 -13   1  17       39.00       31.12      8.50 o 
 -12   1  17        6.95        9.27      4.30 o 
 -11   1  17        0.00        3.56      4.14 o 
 -10   1  17       45.27       26.58      7.46 o 
  -9   1  17       11.23        8.45      4.45 o 
  -8   1  17       15.71       13.84      4.34 o 
  -7   1  17       22.91       15.66      4.15 o 
  -6   1  17       33.43       30.51      5.62 o 
  -5   1  17        7.91       15.39      4.16 o 
  -4   1  17      403.18      419.25     36.46 o 
  -3   1  17        3.32        5.09      3.51 o 
  -2   1  17       67.51       73.81      4.58 o 
  -1   1  17       12.69       15.95      3.52 o 
   0   1  17       80.79       91.86      4.48 o 
   1   1  17       17.84       19.53      4.41 o 
   2   1  17      190.17      206.32      9.40 o 
   3   1  17       78.32       94.16      4.17 o 
   4   1  17        0.98        6.08      3.96 o 
   5   1  17       29.71       28.33      4.91 o 
   6   1  17       64.58       76.97      5.51 o 
   7   1  17       47.65       49.12      5.28 o 
   8   1  17       10.04       16.26      5.09 o 
   9   1  17        4.93        9.52      4.94 o 
  10   1  17       27.82       26.62      5.94 o 
  11   1  17      101.15       96.85      7.21 o 
  12   1  17       23.99       24.97      9.78 o 
  13   1  17        1.58        3.36     11.39 o 
 -17   2  17        0.06        0.54      6.28 o 
 -16   2  17        1.04        2.14      4.70 o 
 -15   2  17       13.92        9.11      4.29 o 
 -14   2  17        9.71        5.28      4.46 o 
 -13   2  17        5.63        6.13      4.35 o 
 -12   2  17        2.48        4.47      4.29 o 
 -11   2  17        9.55        8.67      4.27 o 
 -10   2  17        0.37        1.55      4.38 o 
  -9   2  17        2.15        2.58      3.98 o 
  -8   2  17        3.53        0.08      3.94 o 
  -7   2  17        0.48        0.38      3.79 o 
  -6   2  17        7.03       10.02      3.94 o 
  -5   2  17       52.18       49.73      7.87 o 
  -4   2  17        8.54        8.15      3.52 o 
  -3   2  17       20.16       18.84      3.69 o 
  -2   2  17       70.94       64.60      5.46 o 
  -1   2  17        9.53       23.70      6.26 o 
   0   2  17       10.73        8.38      3.59 o 
   1   2  17        5.06        6.02      3.27 o 
   2   2  17       14.54       13.26      3.36 o 
   3   2  17       21.40       23.93      3.47 o 
   4   2  17        0.65        4.51      3.60 o 
   5   2  17        1.01        2.72      3.68 o 
   6   2  17       18.08       20.09      4.32 o 
   7   2  17        0.95        2.04      5.37 o 
   8   2  17        1.55       10.17      6.15 o 
   9   2  17       17.60       20.18      5.93 o 
  10   2  17       38.66       30.51      6.65 o 
  11   2  17        1.82        1.31      5.95 o 
  12   2  17        0.30       -3.61     13.34 o 
 -16   3  17        2.10        5.41     11.90 o 
 -15   3  17        9.60        7.20      5.36 o 
 -14   3  17        0.30        2.57      4.64 o 
 -13   3  17       12.06        7.11      5.01 o 
 -12   3  17        8.17        7.41      4.88 o 
 -11   3  17       14.95        8.21      4.88 o 
 -10   3  17        0.04       -0.44      4.97 o 
  -9   3  17        1.30        2.09      5.13 o 
  -8   3  17        1.66        4.80      5.07 o 
  -7   3  17        1.60        1.49      4.65 o 
  -6   3  17       23.91       19.77      5.68 o 
  -5   3  17        4.62        4.84      3.94 o 
  -4   3  17       17.42       15.37      4.04 o 
  -3   3  17       43.25       31.42      6.06 o 
  -2   3  17        1.69        3.11      3.89 o 
  -1   3  17        0.02        2.22      4.37 o 
   0   3  17       42.64       31.99      4.36 o 
   1   3  17        7.38        8.00      4.34 o 
   2   3  17        7.16        7.11      4.30 o 
   3   3  17        7.40       11.67      4.27 o 
   4   3  17        0.21        2.90      4.25 o 
   5   3  17       14.83       16.82      4.77 o 
   6   3  17       18.29       17.54      4.99 o 
   7   3  17       19.78       24.44      5.40 o 
   8   3  17        0.05        3.26      5.83 o 
   9   3  17       19.24       10.49      6.14 o 
  10   3  17       29.45       32.45     12.98 o 
 -14   4  17        0.67       -0.72     18.39 o 
 -13   4  17        0.37        0.36     18.03 o 
 -12   4  17        0.17       -1.84      5.92 o 
 -11   4  17        2.26        7.72      4.89 o 
 -10   4  17       13.75        9.43      5.53 o 
  -9   4  17       12.15       11.13      5.43 o 
  -8   4  17       49.10       45.12      9.98 o 
  -7   4  17        0.09       -0.15      5.28 o 
  -6   4  17       36.54       35.44      6.90 o 
  -5   4  17       15.22       15.91      4.71 o 
  -4   4  17        3.03        1.77      4.89 o 
  -3   4  17        2.61        4.14      4.82 o 
  -2   4  17       23.00       22.93      7.06 o 
  -1   4  17       74.29       88.68     15.03 o 
   0   4  17       14.35       16.87      4.76 o 
   1   4  17       15.33       14.03      4.62 o 
   2   4  17       18.07       22.16      4.78 o 
   3   4  17       45.36       48.63      5.82 o 
   4   4  17       25.57       26.83      5.18 o 
   5   4  17        0.31        4.40      4.71 o 
   6   4  17        3.70        9.48      4.99 o 
   7   4  17        0.77       -2.25      5.04 o 
   8   4  17        5.79       12.62     11.54 o 
 -11   5  17        6.35        6.13     20.19 o 
 -10   5  17        0.70        0.00     16.22 o 
  -9   5  17        5.26        1.68      8.77 o 
  -8   5  17       31.77       16.43      9.22 o 
  -7   5  17        3.25        3.06      9.08 o 
  -6   5  17       40.14       24.96      5.91 o 
  -5   5  17        4.61        2.74      5.70 o 
  -4   5  17       28.31       18.64      5.85 o 
  -3   5  17        0.00        1.78      5.64 o 
  -2   5  17        3.06        3.33      5.81 o 
  -1   5  17        1.94        4.28      6.15 o 
   0   5  17        3.07        4.36      5.04 o 
   1   5  17        0.82        3.13      5.04 o 
   2   5  17        2.88        6.94      5.03 o 
   3   5  17        3.64        2.03      6.74 o 
   4   5  17        3.16       -2.54     10.37 o 
 -16   0  18        0.10       -2.50     10.78 o 
 -15   0  18       34.28       17.46     21.09 o 
 -14   0  18        8.70        3.21      9.30 o 
 -13   0  18       88.91       75.87     59.84 o 
 -12   0  18      147.39      126.16     87.06 o 
 -11   0  18       76.52       71.06     52.27 o 
 -10   0  18      556.43      573.18    333.83 o 
  -9   0  18       23.07       19.28      6.39 o 
  -8   0  18      118.92      118.94     72.28 o 
  -7   0  18       35.28       24.15      9.09 o 
  -6   0  18       24.61       28.87      7.13 o 
  -5   0  18      168.90      194.09      9.59 o 
  -4   0  18        7.40        8.13      5.62 o 
  -3   0  18      155.32      156.88      8.69 o 
  -2   0  18       22.33       23.47      5.36 o 
  -1   0  18       14.58       14.79      5.89 o 
   0   0  18      145.33      148.48     11.23 o 
   1   0  18        5.27        3.16      5.60 o 
   2   0  18      571.65      639.04     24.93 o 
   3   0  18      309.79      293.63     26.64 o 
   4   0  18       81.60       91.85      8.33 o 
   5   0  18       75.88       71.79      7.89 o 
   6   0  18      107.67      120.80      8.40 o 
   7   0  18        1.29        5.29      7.05 o 
   8   0  18        6.42        8.81     10.63 o 
   9   0  18       14.95       11.21      9.70 o 
  10   0  18        1.24        2.93      8.05 o 
  11   0  18       13.80       18.75     16.58 o 
 -17   1  18        2.02        3.24     11.18 o 
 -16   1  18        0.58       -1.45      7.68 o 
 -15   1  18        2.62        4.56      5.98 o 
 -14   1  18        1.99        3.27      5.19 o 
 -13   1  18       10.46        9.57      5.11 o 
 -12   1  18       15.96       16.36      6.09 o 
 -11   1  18       12.91        5.84      4.52 o 
 -10   1  18        0.18        0.38      4.17 o 
  -9   1  18       15.52       11.80      4.44 o 
  -8   1  18        0.34        1.46      4.23 o 
  -7   1  18        3.98        5.54      4.27 o 
  -6   1  18       18.37       15.20      4.41 o 
  -5   1  18       21.33       23.74      4.19 o 
  -4   1  18        0.73        7.78      4.09 o 
  -3   1  18       34.47       34.46      4.33 o 
  -2   1  18       14.69       14.68      3.59 o 
  -1   1  18       20.05       19.52      4.14 o 
   0   1  18        2.36        5.40      3.91 o 
   1   1  18       26.22       28.33      4.67 o 
   2   1  18       51.40       61.08      4.47 o 
   3   1  18       13.66       16.17      4.31 o 
   4   1  18        3.94       11.67      4.88 o 
   5   1  18        3.78        6.65      5.17 o 
   6   1  18        4.65        7.91      5.21 o 
   7   1  18        0.45        0.87      5.18 o 
   8   1  18        2.31        3.64      4.88 o 
   9   1  18        5.89        5.54      5.08 o 
  10   1  18        8.61        8.59      5.91 o 
  11   1  18       36.14       28.12     17.66 o 
  12   1  18        5.16       15.32     10.96 o 
 -16   2  18        1.62        5.31      7.42 o 
 -15   2  18        8.36       10.80      6.65 o 
 -14   2  18        5.27        6.89      4.79 o 
 -13   2  18       24.42       22.43      4.68 o 
 -12   2  18        0.19        2.67      4.45 o 
 -11   2  18        3.04       -0.57      4.52 o 
 -10   2  18       32.93       18.20      7.79 o 
  -9   2  18        7.09        7.61      4.77 o 
  -8   2  18        0.01        4.25      4.52 o 
  -7   2  18        3.67        6.46      4.37 o 
  -6   2  18       54.49       39.07      6.06 o 
  -5   2  18        1.09        4.41      4.23 o 
  -4   2  18        4.98        6.35      4.26 o 
  -3   2  18       31.46       33.17      4.21 o 
  -2   2  18        3.75        4.54      4.08 o 
  -1   2  18        6.96        9.84      4.73 o 
   0   2  18        0.05        0.89      4.60 o 
   1   2  18        7.59       14.06      4.33 o 
   2   2  18       52.76       55.98      4.41 o 
   3   2  18        2.28        4.76      3.70 o 
   4   2  18        2.15        4.64      3.99 o 
   5   2  18       52.82       49.81      4.52 o 
   6   2  18       18.64       21.48      5.51 o 
   7   2  18       17.44       20.29      6.41 o 
   8   2  18        7.31       11.11      6.86 o 
   9   2  18       35.76       37.49      6.76 o 
  10   2  18       10.44        9.71     10.80 o 
 -14   3  18        0.07       -3.06      9.35 o 
 -13   3  18        0.16        1.91      5.42 o 
 -12   3  18        3.69        0.15      5.22 o 
 -11   3  18        8.84        7.60      5.08 o 
 -10   3  18        9.19        7.66      5.34 o 
  -9   3  18        0.02        3.84      5.37 o 
  -8   3  18        0.50        1.51      4.96 o 
  -7   3  18       27.59       23.04      6.46 o 
  -6   3  18       37.21       37.16      9.04 o 
  -5   3  18        0.78        2.82      4.78 o 
  -4   3  18        4.71        7.75      4.68 o 
  -3   3  18        8.71        5.78      5.17 o 
  -2   3  18       66.33       66.32     10.83 o 
  -1   3  18        0.48        2.45      4.43 o 
   0   3  18       58.24       53.32      7.99 o 
   1   3  18       14.50       11.54      4.43 o 
   2   3  18       61.07       61.62      5.25 o 
   3   3  18       13.01       11.52      4.69 o 
   4   3  18        1.52        6.63      4.64 o 
   5   3  18       10.30        7.83      4.93 o 
   6   3  18        0.71        2.11      4.97 o 
   7   3  18        0.03        5.38      6.41 o 
   8   3  18        8.26       13.97     10.34 o 
 -12   4  18        0.16        9.01     19.11 o 
 -11   4  18       10.04       11.28     10.61 o 
 -10   4  18       19.43       12.44      6.39 o 
  -9   4  18       34.69       19.19      7.04 o 
  -8   4  18        5.61        8.13      5.72 o 
  -7   4  18       23.15       17.39      5.59 o 
  -6   4  18        1.84       -2.40      5.38 o 
  -5   4  18        7.82        8.36      5.17 o 
  -4   4  18        0.93        0.69      4.98 o 
  -3   4  18        0.98        2.51      5.05 o 
  -2   4  18        0.09        1.31      5.47 o 
  -1   4  18        0.29        5.08      5.22 o 
   0   4  18        2.40        7.65      4.62 o 
   1   4  18        0.97        3.75      4.47 o 
   2   4  18       32.06       28.75      5.68 o 
   3   4  18        5.38        7.62      4.70 o 
   4   4  18        7.39       11.22      5.08 o 
   5   4  18        0.01        4.03      6.08 o 
   6   4  18        0.99        1.44      6.97 o 
   7   4  18        0.02       -1.44     10.45 o 
  -7   5  18        0.09       -5.05     11.54 o 
  -6   5  18       21.85       10.93     10.14 o 
  -5   5  18        0.20       -5.25     10.06 o 
  -4   5  18        0.38        4.82     10.40 o 
  -3   5  18        2.85       -2.99      8.50 o 
  -2   5  18       15.96       13.20     10.20 o 
  -1   5  18       43.73       47.97     10.65 o 
   0   5  18       16.94       27.56     10.30 o 
   1   5  18        4.28       18.03     12.26 o 
   2   5  18       18.18       14.78     13.70 o 
 -16   1  19        3.03        3.24     11.90 o 
 -15   1  19       14.96       10.99      8.77 o 
 -14   1  19        0.82        1.11      5.83 o 
 -13   1  19       24.47       12.29      5.88 o 
 -12   1  19        5.27        5.02      5.65 o 
 -11   1  19        3.16        4.09      5.14 o 
 -10   1  19       23.54       17.00      5.51 o 
  -9   1  19        1.55        7.20      4.80 o 
  -8   1  19       62.42       54.88     13.09 o 
  -7   1  19        9.23        5.90      4.69 o 
  -6   1  19        2.06        3.22      4.50 o 
  -5   1  19        6.18        9.42      4.33 o 
  -4   1  19       79.16       80.13      7.14 o 
  -3   1  19       14.20       14.10      4.44 o 
  -2   1  19       29.81       29.00      4.55 o 
  -1   1  19        0.38        2.16      4.02 o 
   0   1  19       94.02      112.09      8.60 o 
   1   1  19        1.04        5.06      4.41 o 
   2   1  19        0.55        8.16      3.97 o 
   3   1  19      133.75      125.22      7.80 o 
   4   1  19       19.56       27.94      5.32 o 
   5   1  19        0.87        6.77      5.19 o 
   6   1  19        4.09        6.25      5.52 o 
   7   1  19        5.58        6.00      5.06 o 
   8   1  19        5.54        5.60      5.25 o 
   9   1  19       11.12        4.80      7.22 o 
  10   1  19       12.04       16.33     11.44 o 
  11   1  19        0.09       -1.80     14.78 o 
 -15   2  19        0.01        4.21      7.01 o 
 -14   2  19        9.83        5.60      6.99 o 
 -13   2  19        1.99        0.98      5.72 o 
 -12   2  19        9.35        7.02      4.88 o 
 -11   2  19        1.88       -0.14      4.52 o 
 -10   2  19        8.68        6.35      5.00 o 
  -9   2  19        0.08        3.13      4.70 o 
  -8   2  19        1.94        7.88      4.78 o 
  -7   2  19        2.99        3.39      4.59 o 
  -6   2  19       25.28       18.87      4.68 o 
  -5   2  19        7.02        7.65      4.48 o 
  -4   2  19       24.25       17.79      4.67 o 
  -3   2  19       24.11       23.39      5.09 o 
  -2   2  19        8.92       11.20      4.90 o 
  -1   2  19        8.47        8.35      5.41 o 
   0   2  19        0.20        2.07      4.72 o 
   1   2  19        6.77        7.01      5.21 o 
   2   2  19       21.63       26.00      5.07 o 
   3   2  19        1.66        6.54      4.80 o 
   4   2  19       16.35       20.30      4.36 o 
   5   2  19        1.10        4.32      5.65 o 
   6   2  19        0.03        5.57      6.52 o 
   7   2  19       42.06       39.52      7.49 o 
   8   2  19        2.80        2.88     13.34 o 
   9   2  19        8.54        4.43     11.09 o 
 -13   3  19        1.11       -3.92      9.87 o 
 -12   3  19        2.14        1.01      6.44 o 
 -11   3  19        4.35        4.08      4.93 o 
 -10   3  19       40.73       38.74      9.21 o 
  -9   3  19       11.49        8.33      5.31 o 
  -8   3  19       25.32       24.49      9.88 o 
  -7   3  19        2.57        4.86      5.00 o 
  -6   3  19        4.81        7.67      5.34 o 
  -5   3  19       10.16        6.47      4.88 o 
  -4   3  19       23.65       19.71      5.69 o 
  -3   3  19        4.13        6.81      5.83 o 
  -2   3  19        1.30        5.98      7.15 o 
  -1   3  19        4.40        5.29      5.22 o 
   0   3  19        4.59        6.78      5.35 o 
   1   3  19        3.43        6.60      4.84 o 
   2   3  19        2.17        8.64      5.02 o 
   3   3  19       11.16        9.99      4.80 o 
   4   3  19        0.47        0.97      5.21 o 
   5   3  19        3.91        4.72      5.17 o 
   6   3  19        0.14        7.25      8.23 o 
   7   3  19        6.97       15.50     13.34 o 
  -9   4  19        0.22        2.34      9.75 o 
  -8   4  19        7.70        7.49      9.48 o 
  -7   4  19        1.03        0.52      6.80 o 
  -6   4  19        0.46        1.17      5.85 o 
  -5   4  19        1.51        2.63      6.09 o 
  -4   4  19        0.14       -0.30      6.69 o 
  -3   4  19        2.36        0.76      6.84 o 
  -2   4  19       15.41       21.04      5.88 o 
  -1   4  19        0.08        2.41      5.51 o 
   0   4  19        0.75        5.47      5.31 o 
   1   4  19        1.97        2.22      4.76 o 
   2   4  19        0.64        4.59      5.09 o 
   3   4  19        3.20        6.72      6.57 o 
   4   4  19        0.10       -0.07      6.13 o 
   5   4  19        0.60       -2.52     14.78 o 
 -13   0  20        2.97        8.84     10.53 o 
 -12   0  20       69.72       40.53     26.50 o 
 -11   0  20        8.09        8.23      9.69 o 
 -10   0  20       20.91       10.17      9.61 o 
  -9   0  20       17.82       16.44     15.50 o 
  -8   0  20        8.84        6.00      8.28 o 
  -7   0  20        1.89       -0.29      9.13 o 
  -6   0  20       52.75       46.29     25.24 o 
  -5   0  20       30.39       43.16     22.71 o 
  -4   0  20       15.11       18.09      5.82 o 
  -3   0  20        6.66        6.48      5.56 o 
  -2   0  20       10.47       12.08      6.83 o 
  -1   0  20       15.61       26.46      6.60 o 
   0   0  20       34.07       40.49      7.04 o 
   1   0  20       68.75       80.31      8.77 o 
   2   0  20       64.03       64.13      8.08 o 
   3   0  20       53.17       55.59      8.40 o 
   4   0  20        0.71        2.05      7.53 o 
   5   0  20       56.13       65.65      8.30 o 
   6   0  20        4.62       14.35      9.59 o 
   7   0  20        0.02       -2.50      9.59 o 
   8   0  20        0.62        4.70      9.74 o 
 -14   1  20        0.82       -1.80     12.98 o 
 -13   1  20        4.48        2.88     11.90 o 
 -12   1  20        1.63        2.47      5.63 o 
 -11   1  20       13.99        7.53      5.70 o 
 -10   1  20       20.93       14.28      5.62 o 
  -9   1  20       17.57       11.57      7.13 o 
  -8   1  20        0.80        3.66      4.95 o 
  -7   1  20        2.30        2.50      4.73 o 
  -6   1  20       14.38       14.93      4.75 o 
  -5   1  20        0.33        3.60      4.64 o 
  -4   1  20       10.00        9.01      4.76 o 
  -3   1  20        2.97        5.72      4.73 o 
  -2   1  20        0.22        2.08      5.12 o 
  -1   1  20       15.72       19.29      5.77 o 
   0   1  20       16.07       15.39      4.94 o 
   1   1  20       67.34       69.45      6.09 o 
   2   1  20        2.27        5.20      5.11 o 
   3   1  20       15.12       17.97      5.38 o 
   4   1  20       13.61       17.97      5.30 o 
   5   1  20       16.51       23.69      5.53 o 
   6   1  20        1.28        0.00      5.37 o 
   7   1  20        0.01        2.46      5.82 o 
   8   1  20        0.21        3.35      7.46 o 
 -13   2  20        1.94       -0.45      7.48 o 
 -12   2  20        0.02        2.78      5.62 o 
 -11   2  20       11.32       12.36      6.15 o 
 -10   2  20        7.24        1.76      5.25 o 
  -9   2  20       14.87       15.09      5.09 o 
  -8   2  20        0.01        1.64      4.81 o 
  -7   2  20       40.43       28.08      7.21 o 
  -6   2  20       15.31       14.95      5.07 o 
  -5   2  20       88.81       83.17     13.22 o 
  -4   2  20        6.97        7.86      5.01 o 
  -3   2  20       12.15       11.58      5.78 o 
  -2   2  20        0.50        2.61      5.54 o 
  -1   2  20        7.50        8.37      5.69 o 
   0   2  20        0.20        5.51      5.44 o 
   1   2  20       15.82       17.53      5.45 o 
   2   2  20       22.75       21.41      5.73 o 
   3   2  20       17.10       20.03      5.75 o 
   4   2  20        0.96        6.94      6.91 o 
   5   2  20       20.94       23.24      7.01 o 
   6   2  20        4.48       11.90     17.66 o 
 -11   3  20       20.41       24.87     12.98 o 
 -10   3  20        5.76        8.20      7.76 o 
  -9   3  20       20.91       27.34      7.56 o 
  -8   3  20        2.36        3.14      5.86 o 
  -7   3  20        8.17        9.30      5.69 o 
  -6   3  20        0.18        4.39      5.85 o 
  -5   3  20       11.65       13.88      6.25 o 
  -4   3  20        0.35        0.54      6.49 o 
  -3   3  20       25.16       19.45      7.66 o 
  -2   3  20        3.17        4.49      7.14 o 
  -1   3  20        1.47        4.16      6.82 o 
   0   3  20        4.12        3.43      5.68 o 
   1   3  20        8.68       11.22      5.77 o 
   2   3  20        2.74        4.97      5.51 o 
   3   3  20       15.19       15.07      7.98 o 
   4   3  20        0.00        0.57      6.85 o 
   5   3  20        4.73        5.41     12.98 o 
   6   3  20        0.82        5.77     13.34 o 
  -7   4  20        0.00       -0.36     13.34 o 
  -6   4  20        2.84        3.24     17.30 o 
  -5   4  20        2.64       -1.80     13.34 o 
  -4   4  20        0.01        1.80     17.30 o 
  -3   4  20        0.28        2.88     17.30 o 
  -2   4  20        1.04        5.41     15.14 o 
  -1   4  20        0.51        0.72     14.06 o 
   1   4  20        0.01       -3.45      8.79 o 
   2   4  20        1.28        1.44     13.34 o 
 -12   1  21        5.57        3.24     12.62 o 
 -11   1  21       32.57       17.15     17.48 o 
 -10   1  21        2.31        1.53      6.32 o 
  -9   1  21        9.68        3.96      6.38 o 
  -8   1  21        3.62        1.71      6.81 o 
  -7   1  21       17.21       16.58      6.85 o 
  -6   1  21       20.28       13.64      5.65 o 
  -5   1  21       14.93       12.45      4.96 o 
  -4   1  21        0.05        1.71      4.42 o 
  -3   1  21       17.51       17.26      5.78 o 
  -2   1  21        5.64        5.22      5.49 o 
  -1   1  21        1.36        2.35      5.54 o 
   0   1  21       12.92       20.21      5.56 o 
   1   1  21      110.68      104.29      7.17 o 
   2   1  21        9.82       14.10      5.53 o 
   3   1  21        7.38        7.59      5.29 o 
   4   1  21       36.15       38.50      5.74 o 
   5   1  21        6.96        9.60      6.22 o 
   6   1  21        0.64       -0.09      7.27 o 
 -11   2  21        0.76        3.78      6.97 o 
 -10   2  21        0.16       -0.14      7.48 o 
  -9   2  21        0.08        4.22      7.37 o 
  -8   2  21        5.72       10.88      5.65 o 
  -7   2  21       26.50       18.74      6.33 o 
  -6   2  21        4.17        8.29      5.47 o 
  -5   2  21        6.37        6.72      5.63 o 
  -4   2  21        9.47        9.62      6.36 o 
  -3   2  21        7.74        9.77      7.09 o 
  -2   2  21       11.52        8.66      6.99 o 
  -1   2  21        8.34       11.08      5.94 o 
   0   2  21        0.03        1.55      5.86 o 
   1   2  21        1.19        8.25      5.38 o 
   2   2  21        0.53        5.77      5.73 o 
   3   2  21        0.28        6.13      7.93 o 
   4   2  21        0.09        6.85     11.18 o 
  -8   3  21        4.13        3.24     16.22 o 
  -7   3  21        0.50        2.25      8.54 o 
  -6   3  21        8.79       11.06      9.95 o 
  -5   3  21        4.22        1.01      9.24 o 
  -4   3  21        3.45       -9.34      9.87 o 
  -3   3  21        0.46        0.47      7.66 o 
  -2   3  21        6.59       14.93     10.72 o 
  -1   3  21        0.33        2.96      9.99 o 
   0   3  21       14.03       11.33      8.64 o 
   1   3  21       19.00       11.10      8.91 o 
   2   3  21        2.13        1.28      8.21 o 
   3   3  21        8.51        8.29     12.26 o 
  -9   0  22        7.92       10.82     12.26 o 
  -8   0  22        0.19        1.29      8.79 o 
  -7   0  22        0.51        5.95      9.90 o 
  -6   0  22        0.33        2.48      8.02 o 
  -5   0  22       26.33       27.17      8.00 o 
  -4   0  22        3.29       13.18      9.00 o 
  -3   0  22       36.14       41.08      9.88 o 
  -2   0  22        1.96        3.70     10.07 o 
  -1   0  22       46.69       50.67      9.61 o 
   0   0  22       19.02       15.86      7.99 o 
   1   0  22        0.09       -2.11      8.22 o 
   2   0  22        7.37        9.33      8.12 o 
   3   0  22        2.36       14.52      7.62 o 
   4   0  22        1.03       -1.44     11.90 o 
  -9   1  22        7.72        1.56     10.13 o 
  -8   1  22        5.43        2.43      9.96 o 
  -7   1  22        0.06       -2.81      7.39 o 
  -6   1  22        4.82        5.24      5.83 o 
  -5   1  22        1.65        3.36      5.08 o 
  -4   1  22       16.93       14.42      5.73 o 
  -3   1  22        4.07       10.35      6.48 o 
  -2   1  22        2.25        3.88      5.62 o 
  -1   1  22       19.92       20.63      6.30 o 
   0   1  22       10.93       11.92      6.92 o 
   1   1  22       12.76       12.07      7.19 o 
   2   1  22        8.97       15.82      7.17 o 
   3   1  22       20.86       30.46     10.71 o 
   4   1  22        0.06        5.46      8.91 o 
  -9   2  22       43.39       24.84     16.76 o 
  -8   2  22        0.79        2.14      7.63 o 
  -7   2  22        3.02        4.48      7.22 o 
  -6   2  22        4.42        3.76      7.47 o 
  -5   2  22        7.14        7.97      9.80 o 
  -4   2  22        1.58        2.54      7.61 o 
  -3   2  22       12.24       14.57      7.66 o 
  -2   2  22        3.02        1.58      7.73 o 
  -1   2  22       23.26       21.91      7.64 o 
   0   2  22        5.05        1.62      7.93 o 
   1   2  22       13.31        9.59      6.99 o 
  -6   1  23       10.80       18.03     10.82 o 
  -5   1  23        1.40       -1.44     11.54 o 
  -4   1  23        5.23       11.70      7.96 o 
  -3   1  23        0.00       -1.05      7.66 o 
  -2   1  23        7.27        7.13      7.15 o 
  -1   1  23        6.26        3.09      7.06 o 
   0   1  23        0.02       -0.36     16.22 o 
                                                 
